# Supplementary material for: A Nomogram Based on Radiomics with Mammography Texture Analysis for the Prognostic Prediction in Patients with Triple-Negative Breast Cancer
Source: Contrast Media Mol Imaging. 2020 Aug 25;2020:5418364. doi: 10.1155/2020/5418364 (PMC7468630; doi:10.1155/2020/5418364)
Supplement: Supplementary Materials — Supplementary data: image feature extraction process, description of 14 mammography-derived textural features. Supplementary Table 1: random number table. Supplementary Table 2: original data of texture features extracted from 200 patients' mammography images. [file 5418364.f1.zip]

Archive with 3 entries (3 files):
- 5418364.f1/supplementary data.pdf
- 5418364.f1/Supplementary table 1.xlsx
- 5418364.f1/Supplementary table 2.xlsx
