# Supplementary material for: A Nomogram Based on Radiomics with Mammography Texture Analysis for the Prognostic Prediction in Patients with Triple-Negative Breast Cancer
Source: Contrast Media Mol Imaging. 2020 Aug 25;2020:5418364. doi: 10.1155/2020/5418364 (PMC7468630; doi:10.1155/2020/5418364)
Supplement: Supplementary Materials — Supplementary data: image feature extraction process, description of 14 mammography-derived textural features. Supplementary Table 1: random number table. Supplementary Table 2: original data of texture features extracted from 200 patients' mammography images. [file 5418364.f1.zip › 5418364.f1/Supplementary table 1.xlsx]

## Sheet: random number table1
Number	1	2	3	5	6	6	7	8	9	10	11	12	13	14	15	16	17	18	19	20	21	22	23	24	25
1	3	47	43	73	86	36	96	47	36	61	46	98	63	71	62	33	26	16	80	45	60	11	14	10	95
2	97	74	24	67	62	42	81	14	57	20	42	53	32	37	32	27	7	36	7	51	24	51	79	89	73
3	16	76	62	27	66	56	50	26	71	7	32	90	79	78	53	13	55	38	58	59	88	97	54	14	10
4	12	56	85	99	26	96	96	68	27	31	5	3	72	93	15	57	12	10	14	21	88	26	49	81	76
5	55	59	56	35	64	38	54	82	46	22	31	62	43	9	90	6	18	44	32	53	23	83	1	30	30
6	16	22	77	94	39	49	54	43	54	82	17	37	93	23	78	87	35	20	96	43	84	26	34	91	64
7	84	42	17	53	31	57	24	55	6	88	77	4	74	47	67	21	76	33	50	25	83	92	12	6	76
8	63	1	63	78	59	16	95	55	67	19	98	10	50	71	75	12	86	73	58	7	44	39	52	38	79
9	33	21	12	34	29	78	64	56	7	82	52	42	7	44	38	15	51	0	13	42	99	66	2	79	54
10	57	60	86	32	44	9	47	27	96	54	49	17	46	9	62	90	52	84	77	27	8	2	73	43	28
11	18	18	7	92	46	44	17	16	58	9	79	83	86	19	62	6	76	50	3	10	55	23	64	5	5
12	26	62	38	97	75	84	16	7	44	99	83	11	46	32	24	20	14	85	88	45	10	93	72	88	71
13	23	42	40	64	74	82	97	77	77	81	7	45	32	14	8	32	98	94	7	72	93	85	79	10	75
14	52	36	28	19	95	50	92	26	11	97	0	56	76	31	38	80	22	2	53	53	86	60	42	4	53
15	37	85	94	35	12	83	39	50	8	30	42	34	7	96	88	54	42	6	87	98	35	85	29	48	39
16	70	29	17	12	13	40	33	20	38	26	13	89	51	3	74	17	76	37	13	4	7	74	21	19	30
17	56	62	18	37	35	96	83	50	87	75	97	12	25	93	47	70	33	24	3	54	97	77	46	44	80
18	99	49	57	22	77	88	42	95	45	72	16	64	36	16	0	4	43	18	66	79	94	77	24	21	90
19	16	8	15	4	72	33	27	14	34	9	45	59	34	68	49	12	72	7	34	45	99	27	72	95	14
20	31	16	93	32	43	50	27	89	87	19	20	15	37	0	49	52	85	66	60	44	38	68	88	11	80
21	68	34	30	13	70	55	74	30	77	40	44	22	78	84	26	4	33	46	9	52	68	7	97	6	57
22	74	57	25	65	76	59	29	97	68	60	71	91	38	67	54	13	58	18	24	76	15	54	55	95	52
23	27	42	37	86	53	48	55	90	65	72	96	57	69	36	10	96	46	92	42	45	97	60	49	4	91
24	0	39	68	29	61	66	37	32	20	30	77	84	57	3	29	10	45	65	4	26	11	4	96	67	24
25	29	94	98	94	24	68	49	69	10	82	53	75	91	93	30	34	25	20	57	27	40	48	73	51	92
26	16	90	82	66	59	83	62	64	11	12	67	19	0	71	74	60	47	21	29	68	2	2	37	3	31
27	11	27	94	75	6	6	9	19	74	66	2	94	37	34	2	76	70	90	30	86	38	45	94	30	38
28	35	24	10	16	20	33	32	51	26	38	79	78	45	4	91	16	92	53	56	16	2	75	50	95	98
29	38	23	16	86	38	42	38	97	1	50	87	75	66	81	41	40	1	74	91	62	48	51	84	8	32
30	31	96	25	91	47	96	44	33	49	13	34	86	82	53	91	0	52	43	48	85	27	55	26	89	62
31	66	67	40	67	14	64	5	71	95	86	11	5	65	9	68	76	83	20	37	90	57	16	0	11	66
32	14	90	84	45	11	75	73	88	5	90	52	27	41	14	86	22	98	12	22	8	7	52	74	95	80
33	68	5	51	18	0	33	96	2	75	19	7	60	62	93	55	59	33	82	43	90	49	37	38	44	59
34	20	46	78	73	90	97	51	40	14	2	4	2	33	31	8	39	54	16	49	36	47	95	93	13	30
35	64	19	58	97	79	15	6	15	93	20	1	90	10	75	6	40	78	73	89	62	2	67	74	17	33
36	5	26	93	70	60	22	35	85	15	13	92	3	51	59	77	59	56	78	6	83	52	91	5	70	74
37	7	97	10	88	23	9	98	42	99	64	61	71	62	99	15	6	51	29	16	93	58	5	77	9	51
38	68	71	86	85	85	54	87	66	47	54	73	32	8	11	12	44	95	92	63	16	29	56	24	29	48
39	26	99	61	65	53	58	37	78	80	70	42	10	50	67	42	32	17	55	85	74	94	44	67	16	94
40	14	65	52	68	75	87	59	36	22	41	26	78	63	6	55	13	8	27	1	50	15	29	39	39	43
41	17	53	77	58	71	71	41	61	50	72	12	41	94	96	26	44	95	27	36	99	2	96	74	30	83
42	90	26	59	21	19	23	52	23	33	12	96	93	2	18	39	7	2	18	36	7	25	99	32	70	23
43	41	23	52	55	99	31	4	49	69	96	10	47	48	45	88	13	41	43	89	20	97	17	14	49	17
44	60	20	50	81	69	31	99	73	68	68	35	81	33	3	76	24	30	12	48	60	18	99	10	72	34
45	91	25	38	5	90	94	58	28	41	36	45	37	59	3	9	90	35	57	29	12	82	62	54	65	60
46	34	50	57	74	37	98	80	33	0	91	9	77	93	19	82	74	94	80	4	4	45	7	31	66	49
47	85	22	4	39	43	73	81	53	94	79	33	62	46	86	28	8	31	54	46	31	53	94	13	38	47
48	9	79	13	77	48	73	82	97	22	21	5	3	27	24	83	72	89	44	5	60	35	80	39	94	88
49	88	75	80	18	14	22	95	75	42	49	39	32	82	22	49	2	48	7	70	37	16	4	61	67	87
50	90	96	23	70	0	39	0	3	6	90	55	85	78	38	36	94	37	30	69	32	90	89	0	76	33

## Sheet: random number table2
Number	1	2	3	5	6	6	7	8	9	10	11	12	13	14	15	16	17	18	19	20	21	22	23	24	25
1	53	74	23	99	67	61	32	28	69	84	94	62	67	86	24	98	33	41	19	95	47	53	53	38	9
2	63	38	6	86	54	99	0	65	26	94	2	82	90	23	7	79	62	67	80	60	75	91	12	81	19
3	35	30	58	21	46	6	72	17	10	94	25	21	31	75	96	49	28	24	0	49	55	65	79	78	7
4	63	43	36	82	69	65	51	18	37	88	61	38	44	12	45	32	92	85	88	65	54	34	81	85	35
5	98	25	37	55	26	1	91	82	81	46	74	71	12	94	97	24	2	71	37	7	3	92	18	66	75
6	2	63	21	17	69	71	50	80	89	56	38	15	70	11	48	43	40	45	86	98	0	83	26	91	3
7	64	55	22	21	82	48	22	28	6	0	61	54	13	43	91	82	78	12	23	29	6	66	24	12	27
8	85	7	26	13	89	1	10	7	82	4	59	63	69	36	3	69	11	15	83	80	13	29	54	19	28
9	58	54	16	24	15	51	54	44	82	0	62	61	65	4	69	38	18	65	18	97	85	72	13	49	21
10	34	85	27	84	87	61	48	64	56	26	90	18	48	13	26	37	70	15	42	57	65	65	80	39	7
11	3	92	18	27	46	57	99	16	96	56	30	33	72	85	22	84	64	38	56	98	99	1	30	98	64
12	62	95	30	27	59	37	75	41	66	48	86	97	80	61	45	23	53	4	1	63	45	76	8	64	27
13	8	45	93	15	22	60	21	75	46	91	98	77	27	85	42	28	88	61	8	84	69	62	3	42	73
14	7	8	55	18	40	45	44	75	13	90	24	94	96	61	2	57	55	66	83	15	73	42	37	11	61
15	1	85	89	95	66	51	10	19	34	88	15	84	97	19	75	12	76	39	43	78	64	63	91	8	25
16	72	84	71	14	35	19	11	58	49	26	50	11	17	17	76	86	31	57	20	18	95	60	78	46	75
17	88	78	28	16	84	13	52	53	94	53	75	45	69	30	96	73	89	65	70	31	99	17	43	48	76
18	45	17	75	65	57	28	40	19	72	12	25	12	74	75	67	60	40	60	81	19	24	62	1	61	16
19	96	76	28	12	54	22	1	11	94	25	71	96	16	16	88	68	64	36	74	45	19	59	60	88	92
20	43	31	67	72	30	24	2	94	8	63	38	32	36	66	2	69	36	38	25	39	48	3	45	15	22
21	50	44	66	44	21	66	6	58	5	62	63	15	54	35	2	42	35	48	96	32	14	52	41	52	48
22	22	66	22	15	86	26	63	75	41	99	58	42	36	72	24	58	37	52	18	51	3	37	18	39	11
23	96	24	40	14	51	23	22	30	88	57	95	67	47	29	83	94	69	40	6	7	18	16	36	78	86
24	31	73	91	61	19	60	20	72	93	48	98	57	7	23	69	65	95	39	69	58	56	80	30	19	44
25	78	60	73	99	84	43	89	94	36	45	56	69	47	7	41	90	22	91	7	12	78	35	34	8	72
26	84	37	90	61	56	70	10	23	98	5	85	11	34	76	60	76	48	45	34	60	1	64	18	39	96
27	36	67	10	8	23	98	93	35	8	86	99	29	76	29	81	33	34	91	58	93	63	14	52	32	52
28	7	28	59	7	48	89	64	58	89	75	83	85	62	27	89	30	14	78	56	27	86	63	59	80	2
29	10	15	83	87	60	79	24	31	66	56	21	48	24	6	93	91	98	94	5	49	1	47	59	38	0
30	55	19	68	97	65	3	73	52	16	56	0	53	55	90	27	33	42	29	38	87	22	13	88	83	34
31	53	81	29	13	39	35	1	20	71	34	62	33	74	82	14	53	73	19	9	3	56	54	29	56	93
32	51	86	32	68	92	33	98	74	66	99	40	14	71	94	58	45	94	19	38	81	14	44	99	81	7
33	35	91	70	29	13	80	3	54	7	27	96	94	78	32	66	50	95	52	74	33	13	80	55	62	54
34	37	71	67	95	13	20	2	44	95	94	64	85	4	5	72	1	32	90	76	14	53	89	74	60	41
35	93	66	13	83	27	92	79	64	64	72	28	54	96	53	84	48	14	52	98	94	56	7	93	89	30
36	2	96	8	45	65	13	5	0	41	84	93	7	54	72	59	21	45	57	9	77	19	48	56	27	44
37	49	83	43	48	35	82	88	33	69	96	72	36	4	19	76	47	45	15	18	60	82	11	8	95	97
38	84	60	71	62	46	40	80	81	30	37	34	39	23	5	38	25	15	35	71	30	88	12	57	21	77
39	18	17	30	88	71	44	91	14	88	47	89	23	30	63	15	56	34	20	47	89	99	82	93	24	98
40	79	69	10	61	78	71	32	76	95	62	87	0	22	58	40	92	54	1	75	25	43	11	71	99	31
41	75	93	36	57	83	56	20	14	82	11	74	21	97	90	65	96	42	68	63	86	74	54	13	26	94
42	38	30	92	29	3	6	28	81	39	38	62	25	6	84	63	61	29	8	93	67	4	32	92	8	9
43	51	29	50	10	34	31	57	75	95	80	51	97	2	74	77	76	15	48	49	44	18	55	63	77	9
44	21	31	38	86	24	37	79	81	53	74	73	24	16	10	33	52	83	90	94	76	70	47	14	54	36
45	29	1	23	87	82	58	2	39	37	67	42	10	14	20	92	16	55	23	42	45	54	96	9	11	6
46	95	33	95	22	0	18	74	72	0	18	38	79	58	69	32	81	76	80	26	92	82	80	84	25	39
47	90	84	60	79	80	24	36	59	87	38	82	7	53	89	35	96	35	23	79	18	5	98	90	7	35
48	46	40	62	98	82	54	97	20	56	95	15	74	80	8	32	16	46	70	50	80	67	72	16	42	79
49	20	31	89	3	43	38	46	82	68	72	32	14	82	99	70	80	60	47	18	97	63	49	30	21	30
50	71	59	73	5	50	8	22	23	71	77	91	1	93	20	49	82	96	59	26	94	66	39	67	98	60

## Sheet: random number table3
Number	1	2	3	5	6	6	7	8	9	10	11	12	13	14	15	16	17	18	19	20	21	22	23	24	25
1	22	17	68	65	84	68	95	23	92	35	87	2	22	57	51	61	9	43	95	6	58	24	82	3	47
2	19	36	27	59	46	13	79	93	37	55	39	77	32	77	9	85	52	5	30	62	47	83	51	62	74
3	16	77	23	2	77	9	61	87	25	21	28	6	24	25	93	16	71	13	59	78	23	5	47	47	25
4	78	43	76	71	61	20	44	90	32	64	97	67	63	99	61	46	38	3	93	22	69	81	21	99	21
5	3	28	28	26	8	73	37	32	4	5	69	30	16	9	5	88	69	58	28	99	35	7	44	75	47
6	93	22	53	64	39	7	10	63	76	35	87	3	4	79	88	8	13	13	85	51	55	34	57	72	69
7	78	76	58	54	74	92	38	70	96	92	52	6	79	79	45	82	63	18	27	44	69	66	92	19	9
8	23	68	35	26	0	99	53	93	61	28	52	70	5	48	34	56	65	5	61	86	90	92	10	70	80
9	15	39	25	70	99	93	86	52	77	65	15	33	59	5	28	22	87	26	7	47	86	96	98	29	6
10	58	71	96	30	24	18	46	23	34	27	85	13	99	24	44	49	18	9	79	49	74	16	32	23	2
11	57	35	27	33	72	24	53	63	94	9	41	10	76	47	91	44	4	95	49	66	39	60	4	59	81
12	48	50	86	54	48	22	6	34	72	52	82	21	15	65	20	33	29	94	71	11	15	91	29	12	3
13	61	96	48	95	3	7	16	39	33	66	98	56	10	56	79	77	21	30	27	12	90	49	22	23	62
14	36	93	89	41	26	29	70	83	63	51	99	74	20	52	36	87	9	41	15	9	98	60	16	3	3
15	18	87	0	42	31	57	90	12	2	7	23	47	37	17	31	54	8	1	88	63	39	41	88	92	10
16	88	56	53	27	59	33	35	72	67	47	77	34	55	45	70	8	18	27	38	90	16	95	86	70	75
17	9	72	95	84	29	49	41	31	6	70	42	38	6	45	18	64	84	73	31	65	52	53	37	97	15
18	12	96	88	17	31	65	19	69	2	83	60	75	86	90	68	24	64	19	35	51	56	61	87	39	12
19	85	94	57	24	16	92	9	84	38	76	22	0	27	69	85	29	81	94	78	70	21	94	47	90	12
20	38	64	43	59	93	98	77	87	68	7	91	51	67	62	44	40	98	5	93	78	23	32	65	41	18
21	53	44	9	42	72	0	41	86	79	79	68	47	22	0	20	35	55	31	51	51	0	83	63	22	55
22	40	76	66	26	84	57	99	99	90	37	36	63	32	8	58	37	40	13	68	97	87	64	81	7	83
23	2	17	79	18	5	12	59	52	57	2	22	7	90	47	3	28	14	11	30	79	20	69	22	40	98
24	95	17	82	6	53	31	51	10	96	46	92	6	88	7	77	56	11	50	81	69	40	23	72	51	39
25	35	76	22	42	92	96	11	83	44	80	34	68	35	48	77	33	42	40	90	60	73	96	53	97	86
26	26	29	13	56	41	85	47	4	66	8	34	72	57	59	13	82	43	80	46	15	38	26	61	70	4
27	77	80	20	75	82	72	82	32	99	90	63	95	73	76	63	89	73	44	99	5	48	67	26	43	13
28	46	40	66	44	52	91	36	74	43	53	30	82	13	54	0	78	45	63	98	35	55	3	36	67	68
29	37	56	8	18	9	77	53	84	46	47	31	91	18	95	58	24	16	74	11	53	44	10	13	85	57
30	61	65	61	68	66	37	27	47	39	19	84	83	70	7	48	53	21	40	6	71	95	6	79	88	54
31	93	43	69	64	7	34	18	4	52	35	56	27	9	24	86	61	85	53	83	45	19	90	70	99	0
32	21	96	60	12	99	11	20	99	45	18	48	13	93	55	34	18	37	79	49	90	65	97	38	20	46
33	95	20	47	97	97	27	37	83	28	71	0	6	41	41	74	45	80	9	39	84	51	67	11	52	49
34	97	86	21	78	73	10	65	81	92	59	58	76	17	14	97	4	76	62	16	17	17	95	70	45	80
35	69	92	6	34	13	59	71	74	17	32	27	55	10	24	19	23	71	82	13	74	63	52	52	1	41
36	4	31	17	21	56	33	73	99	19	87	26	72	39	27	67	53	77	57	68	93	60	61	97	22	61
37	61	6	98	3	91	87	14	77	43	96	43	0	65	98	50	45	60	33	1	7	98	99	46	50	47
38	85	93	85	86	88	72	87	8	62	40	16	6	10	89	20	23	21	34	74	97	76	38	3	29	63
39	21	74	32	47	45	73	96	7	94	52	9	65	90	77	47	25	76	16	19	33	53	5	70	53	30
40	15	69	53	82	80	79	96	23	53	10	65	39	7	16	29	45	33	2	43	70	2	87	40	41	45
41	2	89	8	4	49	20	21	14	68	86	87	63	93	95	17	11	29	1	95	80	35	14	97	35	33
42	87	18	15	89	79	85	43	1	72	73	8	61	74	51	69	89	74	39	82	15	94	51	33	41	67
43	98	83	71	94	22	59	97	50	99	52	8	52	85	8	40	87	80	61	65	31	91	51	80	32	44
44	10	8	58	21	66	72	68	49	29	31	89	85	84	46	6	59	73	19	85	23	65	9	29	75	63
45	47	90	56	10	8	88	2	84	27	83	42	29	72	23	19	66	56	45	65	79	20	71	53	20	25
46	22	85	61	68	90	49	64	92	85	44	16	40	12	89	88	50	14	49	81	6	1	82	77	45	12
47	67	80	43	79	33	12	83	11	41	16	25	58	19	68	70	77	2	54	0	52	53	43	37	15	26
48	27	62	50	96	72	79	44	61	40	15	14	53	40	65	39	27	31	58	50	28	11	39	3	34	25
49	33	78	80	87	15	38	30	6	38	21	14	47	47	7	26	54	96	87	53	32	40	36	40	96	76
50	13	13	92	66	99	47	24	49	57	74	22	25	43	2	17	10	97	11	69	84	99	63	22	32	98

## Sheet: random number table4
Number	1	2	3	4	5	6	7	8	9	10	11	12	13	14	15	16	17	18	19	20	23	22	23	24	25
1	10	27	53	96	23	71	50	54	36	23	54	31	4	82	93	4	14	12	15	9	26	78	25	47	47
2	28	41	50	61	88	64	85	27	20	18	83	36	36	5	56	39	71	65	9	62	94	76	62	11	89
3	34	21	42	57	2	59	19	18	97	48	80	30	3	30	98	5	24	67	70	7	84	97	50	87	46
4	61	81	77	23	23	82	82	11	54	8	53	28	70	58	96	44	7	39	55	43	42	34	43	39	28
5	61	15	18	13	54	16	86	20	26	88	90	74	80	55	9	14	53	90	51	17	52	1	63	1	59
6	91	76	21	64	64	44	91	13	32	97	75	31	62	66	54	84	80	32	75	77	56	8	25	70	29
7	0	97	79	8	6	37	30	28	59	85	53	56	68	53	40	1	74	39	59	73	30	19	99	85	48
8	36	46	18	34	94	75	20	80	27	77	78	91	69	16	0	8	43	18	73	68	67	69	61	34	25
9	88	98	99	60	50	65	95	79	42	94	93	62	40	89	96	43	56	47	71	66	46	76	29	67	2
10	4	37	59	87	21	5	2	3	24	17	47	97	81	56	51	92	34	86	1	82	55	51	33	12	91
11	63	62	6	34	41	94	21	78	55	9	72	76	45	16	94	29	95	81	83	83	79	88	1	97	30
12	78	47	23	53	90	34	41	92	45	71	9	23	70	70	7	12	38	92	79	43	14	85	11	47	23
13	87	68	62	15	43	53	14	36	59	25	54	47	33	70	15	59	24	48	40	35	50	3	42	99	36
14	47	60	92	10	77	88	59	53	11	52	66	25	69	7	4	48	68	64	71	6	61	65	70	22	12
15	56	88	87	59	41	65	28	4	67	53	95	79	88	37	31	50	41	6	94	76	81	83	17	16	33
16	2	57	45	86	67	73	43	7	34	48	44	26	87	93	29	77	9	61	67	84	6	69	44	77	75
17	31	54	14	13	17	48	62	11	90	60	68	12	93	64	28	46	24	79	16	76	14	60	25	51	1
18	28	50	16	43	36	28	97	85	58	99	67	22	52	76	23	24	70	36	54	54	59	28	61	71	96
19	53	29	62	66	50	2	63	45	52	38	67	63	47	54	75	83	24	78	43	20	92	63	13	47	48
20	45	65	58	26	51	76	96	59	38	72	86	57	45	71	46	44	67	76	14	55	44	88	1	62	12
21	39	65	36	63	70	77	45	85	50	51	74	13	39	35	22	30	53	36	2	95	49	34	88	73	61
22	73	71	98	16	4	29	18	94	51	23	76	51	94	84	86	79	93	96	38	63	8	58	25	58	94
23	72	20	56	20	11	72	65	71	8	86	79	57	95	13	91	97	48	72	66	48	9	71	17	24	96
24	75	17	26	99	76	89	37	20	70	1	77	31	61	95	46	26	97	5	73	51	53	33	18	72	87
25	37	48	60	82	29	81	30	15	39	14	48	38	75	93	29	6	87	37	78	48	45	46	0	84	47
26	68	8	2	80	72	83	71	46	30	49	89	17	95	88	29	2	39	56	3	46	97	74	6	56	17
27	14	23	98	61	67	70	52	85	1	50	1	84	2	78	43	10	62	98	19	41	18	83	99	47	99
28	49	8	96	21	44	25	27	99	41	28	7	41	8	34	66	19	42	74	39	91	41	96	53	78	72
29	78	37	6	8	43	63	61	62	42	29	39	68	95	10	96	9	24	23	0	62	56	12	80	73	16
30	37	21	34	17	68	68	96	83	23	56	32	84	60	15	31	44	73	67	34	77	91	15	79	74	58
31	14	20	9	34	4	87	83	7	55	7	76	58	30	83	64	87	29	25	58	84	86	50	60	0	25
32	58	43	28	6	36	49	52	83	51	14	47	56	91	29	34	5	87	31	6	95	12	45	47	9	9
33	10	43	67	29	70	80	62	80	3	42	10	80	21	38	84	90	56	35	3	9	43	12	74	49	14
34	44	38	88	39	54	86	97	37	44	22	0	95	1	31	76	17	16	29	56	63	38	78	94	49	81
35	90	69	59	19	51	85	39	52	85	13	7	28	37	7	61	11	16	36	27	3	78	86	72	4	95
36	41	47	10	25	62	97	5	31	3	61	20	26	36	19	62	68	69	86	95	44	84	95	48	46	45
37	91	94	14	63	19	75	89	11	47	11	31	56	34	19	9	79	57	92	36	59	14	93	87	81	40
38	80	6	54	18	66	9	18	94	6	19	98	40	7	17	81	22	45	44	84	11	24	62	20	42	31
39	67	72	77	63	48	84	8	31	55	58	24	33	45	77	58	80	45	67	93	82	75	70	16	8	24
40	59	40	24	13	27	79	26	88	86	30	1	31	60	10	39	53	58	47	70	93	85	81	56	39	38
41	5	90	35	89	95	1	61	16	96	94	50	78	13	69	36	37	68	53	37	31	71	26	35	3	71
42	44	43	80	69	98	46	68	5	14	82	90	78	50	5	62	77	79	13	57	44	59	60	10	39	66
43	61	81	31	96	82	0	57	25	60	59	46	72	60	18	77	55	66	12	62	11	8	99	55	64	57
44	42	88	7	10	5	24	98	65	63	21	47	21	61	88	32	27	80	30	21	60	10	92	35	36	12
45	77	94	30	5	39	28	10	99	0	27	12	73	73	99	12	49	99	57	94	82	96	88	57	17	91
46	78	83	19	76	16	94	11	68	84	26	23	54	20	86	85	23	86	66	99	7	36	37	34	92	9
47	87	76	59	61	81	43	63	64	61	61	65	76	36	95	90	18	48	27	45	68	27	23	65	30	72
48	91	43	5	96	47	55	78	99	95	24	37	55	85	78	78	1	48	41	19	10	35	19	54	7	73
49	84	97	77	72	73	9	62	6	65	72	37	12	49	3	60	41	15	20	76	27	50	47	2	29	16
50	87	41	60	76	83	44	88	96	7	80	83	5	83	88	96	73	70	66	81	90	30	56	10	48	59

## Sheet: random number table5
Number	1	2	3	4	5	6	7	8	9	10	11	12	13	14	15	16	17	18	19	20	21	22	23	24	25
1	28	89	65	87	8	13	50	63	4	23	25	47	57	91	13	52	62	24	19	94	91	67	48	57	10
2	30	29	43	65	42	78	66	28	55	80	47	46	41	90	8	55	98	78	10	70	49	92	5	12	7
3	95	74	62	60	53	51	57	32	22	27	12	72	72	27	77	44	67	32	23	13	67	95	7	76	30
4	1	85	54	96	72	66	86	65	64	60	56	59	75	36	75	46	44	33	63	71	54	50	6	44	75
5	10	91	46	96	86	19	83	52	47	53	65	0	51	93	51	30	80	5	19	29	56	23	27	19	3
6	5	33	18	8	51	51	78	57	26	17	34	87	96	23	95	89	99	93	39	79	11	28	94	15	52
7	4	43	13	37	0	79	68	96	26	60	70	39	83	66	56	62	3	55	86	57	77	55	33	62	2
8	5	85	40	25	24	73	52	93	70	50	48	21	47	74	63	17	27	27	51	26	35	96	29	0	45
9	84	90	90	65	77	63	99	25	69	2	9	4	3	35	78	19	79	95	7	21	2	84	48	51	97
10	28	55	53	9	48	86	28	30	2	35	71	30	32	6	47	93	74	21	86	33	49	90	21	69	74
11	89	83	40	69	80	97	96	47	59	97	56	33	24	87	36	17	18	16	90	46	75	27	28	52	13
12	73	20	96	5	68	93	41	69	96	7	97	50	81	79	59	42	37	13	81	83	92	42	85	4	31
13	10	89	7	76	21	40	24	74	36	42	40	33	4	46	24	35	63	2	31	61	34	59	43	36	96
14	91	50	27	78	37	6	6	16	25	98	17	78	80	36	85	26	41	77	63	37	71	63	94	94	33
15	3	45	44	66	88	97	81	26	3	89	39	46	67	21	17	98	10	39	33	15	61	63	0	25	92
16	89	41	58	91	63	65	99	59	97	84	90	14	79	61	55	56	16	88	87	60	32	15	99	67	43
17	13	43	0	97	26	16	91	21	32	41	60	22	66	72	17	31	85	33	69	7	68	49	20	43	29
18	71	71	0	51	72	62	3	89	26	32	35	27	99	18	25	78	12	3	9	70	50	93	19	35	56
19	19	28	15	0	41	92	27	73	40	38	37	11	5	75	16	98	81	99	37	29	92	20	32	39	67
20	56	38	30	92	30	45	51	94	69	4	0	84	14	36	37	95	66	39	1	9	21	68	40	95	79
21	39	27	52	89	11	0	81	6	28	48	12	8	5	75	26	3	35	63	5	77	13	81	20	67	58
22	73	13	28	58	1	5	6	42	24	7	60	60	29	99	93	72	93	78	4	36	5	76	1	54	3
23	81	60	84	51	57	12	68	46	55	89	60	9	71	87	89	70	81	10	95	91	83	79	68	20	66
24	5	62	98	7	85	7	79	26	69	61	67	85	72	37	41	85	79	76	48	23	61	58	87	8	5
25	62	97	16	29	18	52	16	16	23	56	62	95	80	97	63	32	25	34	3	36	48	84	60	37	65
26	31	13	63	21	8	16	1	92	58	21	48	79	74	73	72	8	64	80	91	38	7	28	66	61	59
27	97	38	35	34	19	89	84	5	34	47	88	9	31	54	88	97	96	86	1	69	46	13	95	65	96
28	32	11	78	33	82	51	99	98	44	39	12	75	10	60	36	80	66	39	94	97	42	36	31	16	59
29	81	99	13	37	5	8	12	60	39	23	61	73	84	89	18	26	2	4	37	95	96	18	69	6	30
30	45	74	0	3	5	69	99	47	26	52	48	6	30	0	18	3	30	28	55	59	66	10	71	44	5
31	11	84	13	69	1	88	91	28	79	50	71	42	14	96	55	98	59	96	1	36	88	77	90	45	59
32	14	66	12	87	22	59	45	27	8	51	85	64	23	85	41	64	72	8	59	44	67	98	36	65	56
33	40	25	67	87	82	84	27	17	30	37	48	69	49	2	58	98	2	50	58	11	95	39	6	35	63
34	44	48	97	49	43	65	45	53	41	7	14	83	46	74	11	76	66	63	60	8	90	54	33	65	84
35	41	94	54	6	57	48	28	1	83	84	9	11	21	91	73	97	28	44	74	6	22	30	95	69	72
36	7	12	15	58	84	93	18	31	83	45	54	52	62	29	91	53	58	54	66	5	47	19	63	92	75
37	64	27	90	43	52	18	26	32	96	83	50	58	45	27	57	14	96	39	64	85	73	87	96	76	23
38	80	71	86	41	3	45	62	63	40	88	35	69	34	10	94	32	22	52	4	74	69	63	21	83	41
39	27	6	8	9	92	26	22	59	28	27	38	58	22	14	79	24	32	12	38	42	33	56	90	92	57
40	54	68	97	20	54	33	26	74	3	30	74	22	19	13	48	30	28	1	92	49	58	61	52	27	3
41	2	92	65	68	99	5	53	15	26	70	4	69	22	64	7	4	73	25	74	82	78	35	22	21	88
42	83	52	57	78	62	98	61	70	48	22	68	50	64	55	75	42	70	32	9	60	58	70	61	43	97
43	82	82	76	31	33	85	13	41	38	10	16	47	61	43	77	83	27	19	70	41	34	78	77	60	25
44	38	61	34	9	49	4	41	66	9	76	20	50	73	40	95	24	77	95	73	20	47	42	80	61	3
45	1	1	11	88	38	3	10	16	82	24	39	58	20	12	39	82	77	2	18	88	33	11	49	15	16
46	21	66	14	38	28	54	8	18	7	4	92	17	63	36	75	33	14	11	11	78	97	30	53	62	38
47	32	29	30	69	59	68	50	33	31	47	15	64	88	75	27	4	51	41	61	96	86	62	93	66	71
48	4	59	21	65	47	39	90	89	86	77	46	86	86	88	86	50	9	13	24	91	54	80	67	78	66
49	38	64	50	7	36	56	50	45	94	25	48	28	48	30	51	60	73	73	3	87	68	47	37	10	84
50	48	33	50	83	53	59	77	64	59	90	58	92	62	50	18	93	9	45	89	6	13	26	98	86	29

## Sheet: random number table6
Number	1	2	3	4	5	6	7	8	9	10	11	12	13	14	15	16	17	18	19	20	21	22	23	24	25
1	25	19	64	82	84	62	74	29	92	24	61	3	91	22	48	64	94	63	15	7	66	85	12	0	27
2	23	2	41	46	4	44	31	52	43	7	44	6	3	9	34	19	83	94	62	94	48	28	1	51	92
3	55	85	66	96	28	28	30	62	58	83	65	68	62	42	45	13	8	60	46	28	95	68	45	52	43
4	68	45	19	69	59	35	14	82	56	80	22	6	52	26	39	59	78	98	76	14	36	9	3	1	86
5	69	31	46	29	85	18	88	26	95	54	1	2	14	3	5	48	0	26	43	85	33	93	81	15	97
6	37	31	61	28	98	94	61	47	3	10	67	80	84	41	26	88	84	59	69	14	77	32	82	81	89
7	66	42	19	24	94	13	13	38	69	96	76	69	76	24	13	43	83	10	13	24	18	32	84	85	4
8	33	65	78	12	35	91	59	11	38	44	23	31	48	75	74	5	30	8	46	32	90	4	93	56	16
9	76	32	6	19	35	22	95	30	19	29	57	74	43	20	90	20	25	36	70	69	38	32	11	1	1
10	43	33	42	2	59	20	39	84	95	61	58	22	4	2	99	99	78	78	83	82	43	67	16	38	95
11	28	31	93	43	94	87	73	19	38	47	54	36	90	98	10	83	43	32	26	26	22	0	90	59	22
12	97	19	21	63	34	69	33	17	3	2	11	15	50	46	8	42	69	60	17	42	14	68	61	14	48
13	82	80	37	14	20	56	39	59	89	63	33	90	38	44	50	78	22	87	10	88	6	58	87	39	67
14	3	68	3	13	60	64	13	9	37	11	86	2	57	41	99	31	66	60	65	64	3	3	2	58	97
15	65	16	58	11	1	98	78	80	63	23	7	37	66	20	56	20	96	6	79	80	33	39	40	49	42
16	24	65	58	57	4	18	62	85	28	24	26	45	17	82	76	39	65	1	73	91	50	37	49	38	73
17	2	72	64	7	75	85	66	48	38	73	75	10	96	59	31	48	78	0	8	88	72	8	54	57	17
18	79	16	78	63	99	43	61	0	66	42	76	26	71	14	33	38	86	76	71	65	37	85	5	56	7
19	4	75	14	93	39	68	52	16	83	34	64	9	44	62	58	48	2	72	26	95	32	67	35	49	71
20	40	64	64	57	60	97	0	12	91	33	22	14	73	1	11	83	97	68	5	65	67	77	80	98	87
21	6	27	7	34	26	1	52	48	69	57	19	17	53	55	96	2	41	3	89	33	86	85	73	2	32
22	62	40	3	87	10	96	88	22	46	94	35	56	60	94	20	60	73	4	84	98	96	41	18	47	7
23	0	98	48	18	97	91	51	63	27	95	74	25	84	3	7	88	29	4	79	84	3	71	13	78	26
24	50	61	19	18	91	98	55	83	46	9	49	66	41	12	45	11	49	36	83	43	53	75	35	13	39
25	38	54	52	25	78	1	98	0	89	85	86	12	22	89	25	10	10	71	19	45	88	54	77	0	7
26	46	86	80	97	78	65	12	64	64	70	58	41	5	49	8	68	68	88	54	0	81	61	61	80	41
27	90	72	92	93	10	9	12	81	93	63	69	30	2	4	26	92	26	48	69	45	91	99	8	7	65
28	66	21	41	77	60	99	35	72	61	22	52	40	74	67	29	97	50	71	39	79	57	82	11	88	6
29	87	5	46	52	76	89	96	34	22	37	27	11	57	4	19	57	96	8	36	69	7	51	19	92	66
30	46	90	61	3	6	89	85	33	22	80	34	89	12	29	37	44	71	38	40	37	15	49	55	51	8
31	11	88	53	6	9	81	83	33	98	29	91	27	59	43	9	70	72	51	49	73	35	97	25	83	41
32	11	5	92	6	97	68	82	34	8	83	25	40	58	40	64	56	42	78	54	6	60	96	96	12	82
33	33	94	24	20	28	52	42	7	12	63	34	39	2	92	31	80	61	68	14	19	69	92	14	73	40
34	24	89	74	75	61	61	2	73	36	85	67	28	50	49	85	37	79	95	2	66	73	19	76	28	13
35	15	19	74	67	23	61	38	93	73	68	76	23	15	58	20	35	36	82	82	59	1	33	48	17	66
36	5	64	12	70	88	80	58	35	6	88	73	48	27	39	43	43	40	13	35	45	55	10	54	38	50
37	57	49	36	44	6	74	93	55	39	26	27	70	98	76	68	78	36	26	24	6	43	24	56	40	80
38	77	82	96	96	97	60	42	17	18	48	16	34	92	19	52	98	84	48	42	92	83	19	6	77	78
39	24	10	70	6	51	59	62	37	95	42	53	67	14	95	29	84	65	43	7	30	77	54	0	15	42
40	50	0	7	78	23	49	54	36	85	14	18	50	54	18	82	23	79	80	71	37	60	62	95	40	30
41	44	37	76	21	96	37	3	8	98	64	90	85	59	43	64	17	79	96	52	35	21	5	22	59	30
42	90	57	55	17	47	53	26	79	20	38	69	90	58	64	3	33	48	32	91	54	68	44	90	21	25
43	50	74	64	67	42	95	28	12	73	23	32	54	98	64	94	82	17	18	17	14	55	16	61	64	29
44	44	4	70	22	2	84	31	64	64	8	52	55	4	24	29	91	95	43	81	14	66	13	18	47	44
45	32	74	61	64	73	21	46	51	44	77	72	48	92	0	5	83	59	89	65	6	53	76	70	58	78
46	75	73	51	70	49	12	53	67	51	54	38	10	11	67	73	22	32	61	43	75	31	61	22	21	11
47	76	18	36	16	34	16	28	25	82	98	64	26	70	54	87	49	48	55	11	39	91	25	20	80	85
48	0	17	37	71	81	64	21	91	15	82	81	4	14	52	11	39	7	30	60	77	39	18	27	85	68
49	54	95	57	55	4	12	77	40	70	11	79	86	61	57	50	52	49	41	73	46	5	63	34	92	33
50	69	99	95	54	63	44	37	33	53	17	38	6	58	37	93	47	10	62	31	28	63	59	40	40	32
