# Supplementary material for: A Nomogram Based on Radiomics with Mammography Texture Analysis for the Prognostic Prediction in Patients with Triple-Negative Breast Cancer
Source: Contrast Media Mol Imaging. 2020 Aug 25;2020:5418364. doi: 10.1155/2020/5418364 (PMC7468630; doi:10.1155/2020/5418364)
Supplement: Supplementary Materials — Supplementary data: image feature extraction process, description of 14 mammography-derived textural features. Supplementary Table 1: random number table. Supplementary Table 2: original data of texture features extracted from 200 patients' mammography images. [file 5418364.f1.zip › 5418364.f1/Supplementary table 2.xlsx]

## Sheet: Sheet1
PatientNumber	INFO_SeriesDate	iDFS_month	CONVENTIONAL_#min _CC	CONVENTIONAL_#mean_CC	CONVENTIONAL_#std_CC	CONVENTIONAL_#max_CC	CONVENTIONAL_#Q1_CC	CONVENTIONAL_#Q2_CC	CONVENTIONAL_#Q3_CC	CONVENTIONAL_#peak sphere 0.5mL (value only for PET or NM)_CC	CONVENTIONAL_#peak sphere 1mL (value only for PET or NM)_CC	CONVENTIONAL_TLG (mL) (value only for PET or NM)_CC	CONVENTIONAL_RIM_#min_CC	CONVENTIONAL_RIM_#mean_CC	CONVENTIONAL_RIM_#stdev_CC	CONVENTIONAL_RIM_#max_CC	CONVENTIONAL_RIM_#_Volume (# mL)_CC	CONVENTIONAL_RIM_#_Volume (# vx)_CC	CONVENTIONAL_RIM_#sum_CC	HISTO_Skewness_CC	HISTO_Kurtosis_CC	HISTO_ExcessKurtosis_CC	HISTO_Entropy_log10_CC	HISTO_Entropy_log2_CC	HISTO_Energy (=Uniformity)_CC	SHAPE_Volume (mL)_CC	SHAPE_Volume (# vx)_CC	SHAPE_Sphericity (only for 3D ROI (nz>1)_CC	SHAPE_Compacity only for 3D ROI (nz>1)_CC	PARAMS_DistanceOfNeighbours_CC	PARAMS_NumberOfGreyLevels_CC	PARAMS_BinSize_CC	PARAMS_IntensityResampling_CC	PARAMS_BoundsRangeOfValueAfterDiscretisation(#)_CC	PARAMS_ZSpatialResampling_CC	PARAMS_YSpatialResampling_CC	PARAMS_XSpatialResampling_CC	CHECK_Cluster(s)ToSmall_CC	GLCM_Homogeneity (=Inverse difference)_CC	GLCM_Energy (=Angular second moment)_CC	GLCM_Contrast (=Variance)_CC	GLCM_Correlation_CC	GLCM_Entropy_log10_CC	GLCM_Entropy_log2 (=Joint entropy)_CC	GLCM_Dissimilarity_CC	GLRLM_SRE_CC	GLRLM_LRE_CC	GLRLM_LGRE_CC	GLRLM_HGRE_CC
1	2011-10-27	87.6333	1560	2782.88	283.216	3590	2600	2795	2978	0	0	110614	1560.0|1560.0|1722.0|1711.0|1841.0|1893.0|1884.0|2017.0|2095.0|2077.0|2050.0|2053.0|2023.0|2020.0|1932.0|1844.0|1981.0|1972.0|1859.0|1874.0|1800.0|1785.0|1800.0|1951.0|1835.0|2017.0|1942.0|2117.0|2101.0|2041.0|2035.0|2123.0|2129.0|2080.0|2108.0|1996.0|1999.0|2005.0|2026.0|2068.0|2005.0|2032.0|2077.0|2056.0|2065.0|2032.0|2023.0|2244.0|2223.0|2186.0|2095.0|2247.0|2235.0|2299.0|2342.0|2290.0|2299.0|…	2782.881679581353|2593.6322274881504|2629.565982404691|2668.3944499504464|2695.180360721442|2721.595141700404|2739.7558974359013|2750.8957247132453|2769.262935586058|2781.5425188374625|2794.052516411381|2810.1705685618726|2813.6727066817693|2820.789413118533|2838.508751458573|2839.817535545021|2847.0600240096023|2841.6874236874264|2839.0259900990045|2849.2663316582903|2845.796437659028|2834.82709…	283.2155396112701|423.84015061599035|393.23714212596633|367.95907662440806|341.3413825100875|309.8428589194213|293.2255173133507|279.24636693010183|256.33192646421674|264.67213214754713|271.2793369249939|269.77662609188053|268.99245004125527|271.6476015071804|280.7101184083931|288.743133318311|294.8505002973022|284.1362808681295|286.9883532803625|286.5836884305926|293.65364356528454|300.040214145…	3590.0|3564.0|3538.0|3536.0|3520.0|3581.0|3454.0|3512.0|3464.0|3466.0|3468.0|3552.0|3473.0|3552.0|3485.0|3486.0|3563.0|3478.0|3557.0|3444.0|3439.0|3476.0|3464.0|3475.0|3496.0|3473.0|3486.0|3514.0|3590.0|3457.0|3491.0|3437.0|3486.0|3488.0|3480.0|3437.0|3461.0|3388.0|3380.0|3445.0|3411.0|3400.0|3388.0|3295.0|3234.0|3318.0|3288.0|3308.0|3279.0|3322.0|3390.0|3320.0|3402.0|3338.0|3366.0|3279.0|3276.0|…	39.748|1.055|1.023|1.009|0.998|0.988|0.975|0.959|0.947|0.929|0.914|0.897|0.883|0.869|0.857|0.844|0.833|0.819|0.808|0.796|0.786|0.775|0.766|0.758|0.75|0.741|0.732|0.722|0.69|0.666|0.646|0.634|0.622|0.61|0.597|0.584|0.571|0.559|0.544|0.529|0.5|0.477|0.46|0.447|0.433|0.42|0.41|0.4|0.39|0.377|0.364|0.349|0.334|0.319|0.308|0.297|0.287|0.277|0.266|0.254|0.242|0.226|0.21|0.189|0.171|0.149|0.135|0.118|0.…	39748|1055|1023|1009|998|988|975|959|947|929|914|897|883|869|857|844|833|819|808|796|786|775|766|758|750|741|732|722|690|666|646|634|622|610|597|584|571|559|544|529|500|477|460|447|433|420|410|400|390|377|364|349|334|319|308|297|287|277|266|254|242|226|210|189|171|149|135|118|99|63|47|30|14|1|	1.10613981E8|2736282.0|2690046.0|2692410.0|2689790.0|2688936.0|2671262.0|2638109.0|2622492.0|2584053.0|2553764.0|2520723.0|2484473.0|2451266.0|2432602.0|2396806.0|2371601.0|2327342.0|2293933.0|2268016.0|2236796.0|2196991.0|2166719.0|2137288.0|2114432.0|2100466.0|2078809.0|2044668.0|1955572.0|1883008.0|1822887.0|1792097.0|1742033.0|1708987.0|1672673.0|1639636.0|1584746.0|1534377.0|1483217.0|142839…	-0.288161	3.06375	0.0637467	2.15793	7.16849	0.00817989	39.748	39748	0	0	1	256	3.125	Relative ROI: min max: 1560.0 <-> 3590.0	1.0 <-> 256.0	1	1	1	Cluster(s) of 39748.0 voxels is(are) detected. If more than one cluster the texture calculation is only performed on the largest cluster. (size ok >= 16.0vx)	0.114861	0.000121054	536.593	0.786781	4.03179	13.3933	18.4764	0.986941	1.05366	8.08891e-05	25216.2
2	2012-01-18	86.4667	1201	2768.48	366.91	3737	2523	2774	3043	0	0	210784	1201.0|1261.0|1285.0|1201.0|1280.0|1338.0|1256.0|1384.0|1447.0|1603.0|1664.0|1752.0|1714.0|1966.0|1926.0|1862.0|1823.0|1902.0|1945.0|1890.0|1853.0|1755.0|1969.0|1954.0|1809.0|1966.0|1887.0|1868.0|1963.0|1996.0|1939.0|1905.0|1890.0|1871.0|1908.0|1767.0|1868.0|1890.0|1868.0|1853.0|1908.0|1893.0|1838.0|1629.0|1640.0|1826.0|1675.0|1560.0|1594.0|1755.0|1693.0|1658.0|1658.0|1684.0|1740.0|1758.0|1850.0|…	2768.484915349925|2373.294117647053|2419.7464285714245|2456.723930078364|2501.089024390247|2548.8150896722323|2593.504380475593|2628.361163820366|2669.4245343609455|2704.828348504552|2741.4648257725157|2752.035404141613|2763.480352303525|2769.8551818805745|2775.445993031358|2774.6334745762756|2780.0364806866955|2788.339855072461|2787.7872340425615|2780.7971768202083|2784.1957831325303|2781.562833…	366.9104157341643|388.33652699777247|395.4708013863344|401.24710620899805|397.3579367264932|384.21191273157564|377.8829634767131|372.1428952114097|364.55974661520577|355.88988876966175|353.64018565863677|348.456586585076|328.8649923879161|327.9617765315577|328.8280770039326|313.220305193753|311.25121890986884|302.86271774993594|294.4241358175721|292.30618301361363|302.60415051669213|311.263138038…	3737.0|3422.0|3580.0|3567.0|3608.0|3561.0|3547.0|3619.0|3647.0|3612.0|3707.0|3648.0|3737.0|3560.0|3615.0|3555.0|3530.0|3541.0|3511.0|3486.0|3478.0|3524.0|3593.0|3615.0|3609.0|3600.0|3657.0|3608.0|3616.0|3581.0|3629.0|3609.0|3577.0|3611.0|3613.0|3617.0|3600.0|3520.0|3555.0|3627.0|3574.0|3550.0|3529.0|3575.0|3555.0|3589.0|3575.0|3664.0|3623.0|3596.0|3615.0|3644.0|3676.0|3632.0|3628.0|3644.0|3693.0|…	76.137|1.7|1.68|1.659|1.64|1.617|1.598|1.581|1.557|1.538|1.521|1.497|1.476|1.457|1.435|1.416|1.398|1.38|1.363|1.346|1.328|1.313|1.295|1.279|1.263|1.247|1.233|1.221|1.209|1.196|1.18|1.167|1.153|1.138|1.122|1.106|1.094|1.077|1.062|1.048|1.032|1.017|1.002|0.989|0.973|0.958|0.942|0.919|0.898|0.875|0.858|0.836|0.821|0.804|0.79|0.777|0.763|0.75|0.735|0.722|0.707|0.691|0.647|0.578|0.51|0.439|0.374|0.301…	76137|1700|1680|1659|1640|1617|1598|1581|1557|1538|1521|1497|1476|1457|1435|1416|1398|1380|1363|1346|1328|1313|1295|1279|1263|1247|1233|1221|1209|1196|1180|1167|1153|1138|1122|1106|1094|1077|1062|1048|1032|1017|1002|989|973|958|942|919|898|875|858|836|821|804|790|777|763|750|735|722|707|691|647|578|510|439|374|301|248|226|204|184|164|143|127|115|103|92|79|67|55|32|	2.10784136E8|4034600.0|4065174.0|4075705.0|4101786.0|4121434.0|4144420.0|4155439.0|4156294.0|4160026.0|4169768.0|4119797.0|4078897.0|4035679.0|3982765.0|3928881.0|3886491.0|3847909.0|3799754.0|3742953.0|3697412.0|3652192.0|3623298.0|3569717.0|3531155.0|3491925.0|3452528.0|3431914.0|3408842.0|3357450.0|3321098.0|3283365.0|3255026.0|3208725.0|3174790.0|3123614.0|3078791.0|3027983.0|2984306.0|294515…	-0.294994	2.94781	-0.0521851	2.17238	7.21649	0.0076884	76.137	76137	0	0	1	256	3.125	Relative ROI: min max: 1201.0 <-> 3737.0	1.0 <-> 256.0	1	1	1	Cluster(s) of 76137.0 voxels is(are) detected. If more than one cluster the texture calculation is only performed on the largest cluster. (size ok >= 16.0vx)	0.132937	0.000126154	360.442	0.867453	4.00654	13.3095	15.1051	0.98391	1.06666	6.79189e-05	26549.4
3	2011-10-28	91.7667	1594	2807.81	313.774	4078	2603	2813	3024	0	0	350386	1594.0|1620.0|1655.0|1661.0|1770.0|1708.0|1794.0|1794.0|1785.0|1850.0|1859.0|1847.0|1785.0|1832.0|1758.0|1594.0|1794.0|1803.0|1815.0|1791.0|1722.0|1800.0|1728.0|1711.0|1871.0|1820.0|1812.0|1844.0|1853.0|1829.0|1877.0|1939.0|1917.0|2017.0|2044.0|1999.0|2011.0|2038.0|2008.0|1942.0|2156.0|2050.0|2156.0|1923.0|2059.0|2089.0|2053.0|2135.0|2071.0|2144.0|2017.0|2059.0|1887.0|2062.0|2111.0|2135.0|2062.0|…	2807.8056254508024|2570.300695249131|2573.027186761235|2578.0011876484537|2599.208830548927|2615.38175270108|2622.47314423657|2626.316140776702|2639.860365853661|2649.3521819299285|2660.3791821561367|2663.4245635910224|2683.4081761006273|2699.490805326572|2704.892081736906|2710.924710424717|2705.9324675324683|2697.8990825688047|2697.035667107001|2705.4304723885552|2708.7608841259216|2714.40970350…	313.77354625653453|351.2119316568031|343.62079540378505|333.70789209014094|321.2308136310693|311.7772248550954|309.69654103431156|298.43257834416244|303.2377528781625|305.4618126572602|301.33730430676053|311.38355668161506|314.0867545235139|312.31879932830265|316.3849107105082|323.3439325351311|315.8357177935566|315.17589012496785|317.84712774264784|319.7088688186595|319.50851577299403|330.106932…	4078.0|3512.0|3488.0|3547.0|3406.0|3511.0|3470.0|3615.0|3636.0|3463.0|3476.0|3473.0|3417.0|3445.0|3590.0|3511.0|3454.0|3504.0|3720.0|3468.0|3608.0|3541.0|3520.0|3530.0|3621.0|3852.0|3903.0|3894.0|3817.0|3825.0|3814.0|3901.0|3967.0|4043.0|4056.0|4078.0|4030.0|3975.0|3940.0|3931.0|3864.0|3828.0|3799.0|3676.0|3741.0|3859.0|3877.0|3873.0|3885.0|3895.0|3869.0|3723.0|3693.0|3617.0|3541.0|3512.0|3748.0|…	124.79|1.726|1.692|1.684|1.676|1.666|1.657|1.648|1.64|1.627|1.614|1.604|1.59|1.577|1.566|1.554|1.54|1.526|1.514|1.503|1.493|1.484|1.473|1.462|1.452|1.442|1.432|1.42|1.408|1.396|1.383|1.37|1.356|1.342|1.328|1.314|1.303|1.292|1.279|1.27|1.257|1.248|1.238|1.228|1.218|1.207|1.196|1.185|1.174|1.166|1.157|1.148|1.139|1.13|1.121|1.111|1.101|1.091|1.08|1.07|1.059|1.049|1.036|1.024|1.011|0.996|0.983|0.971…	124790|1726|1692|1684|1676|1666|1657|1648|1640|1627|1614|1604|1590|1577|1566|1554|1540|1526|1514|1503|1493|1484|1473|1462|1452|1442|1432|1420|1408|1396|1383|1370|1356|1342|1328|1314|1303|1292|1279|1270|1257|1248|1238|1228|1218|1207|1196|1185|1174|1166|1157|1148|1139|1130|1121|1111|1101|1091|1080|1070|1059|1049|1036|1024|1011|996|983|971|959|948|939|927|917|905|895|885|873|861|849|837|827|817|807|…	3.50386064E8|4436339.0|4353562.0|4341354.0|4356274.0|4357226.0|4345438.0|4328169.0|4329371.0|4310496.0|4293852.0|4272133.0|4266619.0|4257097.0|4235861.0|4212777.0|4167136.0|4116994.0|4083312.0|4066262.0|4044180.0|4028184.0|3994214.0|3961753.0|3945351.0|3938687.0|3930264.0|3904817.0|3899845.0|3876122.0|3852964.0|3815699.0|3794843.0|3761567.0|3756511.0|3737899.0|3704024.0|3647172.0|3621474.0|360759…	-0.0836548	3.0882	0.0881958	2.12098	7.04573	0.00893291	124.79	124790	0	0	1	256	3.125	Relative ROI: min max: 1594.0 <-> 4078.0	1.0 <-> 256.0	1	1	1	Cluster(s) of 124790.0 voxels is(are) detected. If more than one cluster the texture calculation is only performed on the largest cluster. (size ok >= 16.0vx)	0.126661	0.000136189	410.008	0.803216	3.99078	13.2571	16.1261	0.985002	1.06216	9.77699e-05	16812.1
4	2012-02-28	88.6333	1548	2858.71	326.692	3674	2643	2896	3102	0	0	76559.1	1548.0|1548.0|1612.0|1612.0|1779.0|1722.0|1877.0|1926.0|1957.0|2047.0|2059.0|2098.0|2108.0|2062.0|2086.0|2104.0|2101.0|1920.0|2162.0|2147.0|2213.0|2162.0|2086.0|2138.0|2002.0|1990.0|2086.0|2235.0|2159.0|2111.0|2104.0|2183.0|2162.0|2281.0|2126.0|2210.0|2296.0|2557.0|2551.0|2489.0|2683.0|2609.0|2716.0|2588.0|2542.0|2585.0|2667.0|2637.0|2560.0|2576.0|2311.0|2643.0|2652.0|2731.0|2916.0|2887.0|2819.0|…	2858.7098315970284|2493.083333333334|2525.6327485380107|2553.8530465949852|2586.053593179048|2604.2471910112354|2624.850063532403|2657.335500650194|2692.5621693121684|2718.429340511442|2746.0786206896537|2777.6741573033714|2805.8896848137533|2813.397959183671|2837.9182763744434|2860.964939024389|2869.8304821150846|2882.362619808307|2877.2520458265126|2892.9579124579104|2882.5662650602403|2878.803…	326.6924311816325|315.11877320951754|322.6675958429437|322.6540751948172|309.1060617653712|309.7786795155075|320.2125967621429|304.9919256234339|291.4095285517332|273.8768672457592|274.3849963692992|267.0666983257686|265.33174484400377|258.25963938823827|272.61589682079534|271.9304525551076|259.2555754053759|247.69070390469713|240.82734912515443|241.97722973478358|231.7356671881824|234.5301324947…	3674.0|3346.0|3320.0|3283.0|3398.0|3442.0|3409.0|3543.0|3354.0|3376.0|3372.0|3420.0|3417.0|3476.0|3464.0|3481.0|3529.0|3547.0|3501.0|3599.0|3470.0|3417.0|3400.0|3364.0|3445.0|3456.0|3463.0|3600.0|3530.0|3625.0|3447.0|3539.0|3501.0|3593.0|3608.0|3547.0|3619.0|3627.0|3593.0|3652.0|3620.0|3643.0|3640.0|3674.0|3615.0|3632.0|3635.0|3574.0|3608.0|3643.0|3519.0|3553.0|3538.0|3567.0|3577.0|3517.0|3464.0|…	26.781|0.876|0.855|0.837|0.821|0.801|0.787|0.769|0.756|0.743|0.725|0.712|0.698|0.686|0.673|0.656|0.643|0.626|0.611|0.594|0.581|0.569|0.557|0.546|0.533|0.523|0.509|0.499|0.486|0.476|0.462|0.452|0.442|0.431|0.421|0.41|0.397|0.374|0.353|0.337|0.324|0.311|0.297|0.285|0.271|0.258|0.245|0.229|0.214|0.197|0.178|0.163|0.149|0.133|0.118|0.102|0.045|0.024|0.011|	26781|876|855|837|821|801|787|769|756|743|725|712|698|686|673|656|643|626|611|594|581|569|557|546|533|523|509|499|486|476|462|452|442|431|421|410|397|374|353|337|324|311|297|285|271|258|245|229|214|197|178|163|149|133|118|102|45|24|11|	7.6559108E7|2183941.0|2159416.0|2137575.0|2123150.0|2086002.0|2065757.0|2043491.0|2035577.0|2019793.0|1990907.0|1977704.0|1958511.0|1929991.0|1909919.0|1876793.0|1845301.0|1804359.0|1758001.0|1718417.0|1674771.0|1638039.0|1601190.0|1574048.0|1536370.0|1509177.0|1479589.0|1465872.0|1433997.0|1409283.0|1374323.0|1346203.0|1320120.0|1297235.0|1263249.0|1240261.0|1208553.0|1157763.0|1101863.0|1057943…	-0.432454	2.74455	-0.255446	2.19127	7.27924	0.00740405	26.781	26781	0	0	1	256	3.125	Relative ROI: min max: 1548.0 <-> 3674.0	1.0 <-> 256.0	1	1	1	Cluster(s) of 26781.0 2.0 voxels is(are) detected. If more than one cluster the texture calculation is only performed on the largest cluster. (size ok >= 16.0vx)	0.121353	0.000122862	475.468	0.844493	4.01663	13.3429	17.3588	0.985115	1.06115	9.38739e-05	26604
5	2012-03-12	51.1	1469	2799.36	297.251	3753	2597	2801	3004	0	0	245534	1469.0|1469.0|1560.0|1623.0|1597.0|1800.0|1785.0|1746.0|1868.0|1874.0|1838.0|1767.0|1794.0|1850.0|1881.0|1832.0|1823.0|1818.0|2044.0|1981.0|2111.0|2068.0|2065.0|2092.0|2104.0|2044.0|2068.0|2065.0|2153.0|2129.0|2098.0|1978.0|2002.0|2068.0|2144.0|2123.0|2138.0|2120.0|1972.0|2083.0|2074.0|2008.0|2092.0|2023.0|2050.0|2089.0|2053.0|2150.0|2077.0|1626.0|2114.0|2126.0|2068.0|2083.0|2162.0|2247.0|2095.0|…	2799.3570019724157|2466.100562587903|2478.0615711252663|2494.640769779042|2518.6936872309893|2549.6839826839846|2572.690684133914|2595.849926793554|2620.2625368731537|2631.5872308834473|2646.559043348284|2674.518796992484|2681.1954545454573|2713.883206106874|2731.2027649769648|2744.7596599690874|2755.754879000783|2760.5723270440303|2776.348892405064|2792.3051792828687|2803.914125200645|2823.30097…	297.25142201044935|282.70008985030586|275.53993529081214|265.96662815110886|260.992623186109|264.6831337964643|272.51293192176723|284.8697504056682|283.90561829759355|274.6365520269621|277.5713159759076|282.00861719633394|284.75823553781777|288.6756931659398|300.15492219775996|306.93210242311807|309.732189009586|309.15498462296586|305.5541696397158|296.2558280111049|293.9236339210657|292.99908053…	3753.0|3308.0|3279.0|3286.0|3334.0|3409.0|3378.0|3336.0|3360.0|3320.0|3352.0|3445.0|3516.0|3500.0|3563.0|3581.0|3599.0|3578.0|3593.0|3623.0|3613.0|3593.0|3620.0|3633.0|3716.0|3685.0|3653.0|3686.0|3635.0|3645.0|3628.0|3633.0|3713.0|3690.0|3719.0|3680.0|3705.0|3712.0|3662.0|3719.0|3753.0|3743.0|3705.0|3684.0|3715.0|3619.0|3631.0|3639.0|3673.0|3643.0|3578.0|3572.0|3550.0|3493.0|3459.0|3508.0|3530.0|…	87.711|1.422|1.413|1.403|1.394|1.386|1.374|1.366|1.356|1.347|1.338|1.33|1.32|1.31|1.302|1.294|1.281|1.272|1.264|1.255|1.246|1.236|1.228|1.218|1.21|1.199|1.189|1.18|1.17|1.16|1.15|1.142|1.134|1.124|1.113|1.102|1.093|1.082|1.074|1.064|1.054|1.042|1.032|1.019|1.009|0.999|0.984|0.973|0.959|0.946|0.933|0.919|0.909|0.894|0.883|0.869|0.858|0.844|0.829|0.816|0.803|0.789|0.775|0.761|0.748|0.732|0.72|0.704…	87711|1422|1413|1403|1394|1386|1374|1366|1356|1347|1338|1330|1320|1310|1302|1294|1281|1272|1264|1255|1246|1236|1228|1218|1210|1199|1189|1180|1170|1160|1150|1142|1134|1124|1113|1102|1093|1082|1074|1064|1054|1042|1032|1019|1009|999|984|973|959|946|933|919|909|894|883|869|858|844|829|816|803|789|775|761|748|732|720|704|688|671|658|642|627|613|598|583|571|556|545|530|518|502|484|467|447|417|396|376|3…	2.45534402E8|3506795.0|3501501.0|3499981.0|3511059.0|3533862.0|3534877.0|3545931.0|3553076.0|3544748.0|3541096.0|3557110.0|3539178.0|3555187.0|3556026.0|3551719.0|3530122.0|3511448.0|3509305.0|3504343.0|3493677.0|3489600.0|3483893.0|3482143.0|3478353.0|3463359.0|3415861.0|3380396.0|3364912.0|3340473.0|3299065.0|3272726.0|3247788.0|3222825.0|3194128.0|3161105.0|3131202.0|3089656.0|3069818.0|305812…	-0.073213	2.8936	-0.1064	2.13488	7.09191	0.00852472	87.711	87711	0	0	1	256	3.125	Relative ROI: min max: 1469.0 <-> 3753.0	1.0 <-> 256.0	1	1	1	Cluster(s) of 87711.0 voxels is(are) detected. If more than one cluster the texture calculation is only performed on the largest cluster. (size ok >= 16.0vx)	0.128045	0.000132452	397.716	0.819679	3.99298	13.2644	15.8846	0.984951	1.06208	6.63767e-05	23475.4
6	2011-01-21	96.2667	754	2516.58	434.183	3613	2210	2548	2852	0	0	136877	754.0|990.0|1064.0|928.0|970.0|950.0|987.0|1122.0|1100.0|1076.0|1241.0|1381.0|1360.0|1539.0|1534.0|1548.0|1392.0|1539.0|1430.0|1586.0|754.0|1557.0|1705.0|1539.0|1638.0|1548.0|1537.0|1705.0|1638.0|1725.0|1720.0|1868.0|1820.0|1571.0|1820.0|1929.0|1853.0|1853.0|1835.0|1993.0|1984.0|1984.0|1914.0|1914.0|1978.0|1917.0|1984.0|1972.0|2023.0|2053.0|2144.0|2183.0|2189.0|2238.0|2320.0|2317.0|2281.0|2290.0|…	2516.5782680639645|1904.0481727574738|1934.2478991596663|1965.8701188454997|2001.5960548885078|2041.4539130434753|2068.3175021987686|2109.7615658363006|2144.609360936094|2175.6424021838066|2197.141013824887|2225.6598322460395|2250.07264150943|2299.752636625123|2327.570736434108|2345.9784313725495|2361.181908548708|2390.7991967871503|2398.7827411167514|2427.132443531823|2449.418483904464|2468.9810…	434.18275417716814|353.20397907658366|347.20319271775344|347.75606550214843|357.54267187887024|359.8121527509834|349.1251415349637|342.0594032035491|349.40567832991314|340.3733197278865|326.64985329688926|317.18240691009373|322.24700681690933|320.8493703989104|319.8393959198952|311.7103348753895|306.9601999034848|295.67628871825104|288.01731389474816|287.38094386028683|304.01370130726116|311.5265…	3613.0|2938.0|2881.0|2901.0|3038.0|3010.0|2996.0|3049.0|3116.0|3136.0|3150.0|3139.0|3144.0|3295.0|3382.0|3248.0|3308.0|3299.0|3208.0|3286.0|3382.0|3295.0|3338.0|3299.0|3322.0|3304.0|3400.0|3346.0|3406.0|3418.0|3613.0|3404.0|3417.0|3368.0|3344.0|3364.0|3313.0|3396.0|3426.0|3437.0|3424.0|3433.0|3440.0|3431.0|3481.0|3488.0|3541.0|3609.0|3478.0|3488.0|3490.0|3535.0|3555.0|3456.0|3595.0|3532.0|3476.0|…	54.39|1.204|1.19|1.178|1.166|1.15|1.137|1.124|1.111|1.099|1.085|1.073|1.06|1.043|1.032|1.02|1.006|0.996|0.985|0.974|0.963|0.952|0.943|0.932|0.922|0.912|0.9|0.889|0.876|0.865|0.855|0.842|0.832|0.817|0.806|0.791|0.78|0.767|0.754|0.741|0.73|0.715|0.701|0.688|0.677|0.664|0.651|0.634|0.622|0.609|0.596|0.583|0.571|0.555|0.544|0.53|0.512|0.5|0.483|0.467|0.451|0.429|0.409|0.389|0.367|0.347|0.332|0.315|0.…	54390|1204|1190|1178|1166|1150|1137|1124|1111|1099|1085|1073|1060|1043|1032|1020|1006|996|985|974|963|952|943|932|922|912|900|889|876|865|855|842|832|817|806|791|780|767|754|741|730|715|701|688|677|664|651|634|622|609|596|583|571|555|544|530|512|500|483|467|451|429|409|389|367|347|332|315|298|279|262|240|163|136|106|63|	1.36876692E8|2292474.0|2301755.0|2315795.0|2333861.0|2347672.0|2351677.0|2371372.0|2382661.0|2391031.0|2383898.0|2388133.0|2385077.0|2398642.0|2402053.0|2392898.0|2375349.0|2381236.0|2362801.0|2364027.0|2358790.0|2350470.0|2354397.0|2334007.0|2331426.0|2323411.0|2309587.0|2293047.0|2278401.0|2274562.0|2262601.0|2232233.0|2219073.0|2198518.0|2176661.0|2148319.0|2126308.0|2098205.0|2069620.0|204230…	-0.364241	2.7118	-0.288198	2.18877	7.27092	0.00729206	54.39	54390	0	0	1	256	3.125	Relative ROI: min max: 754.0 <-> 3613.0	1.0 <-> 256.0	1	1	1	Cluster(s) of 54390.0 voxels is(are) detected. If more than one cluster the texture calculation is only performed on the largest cluster. (size ok >= 16.0vx)	0.144089	0.000135862	284.637	0.904729	3.96764	13.1802	13.4335	0.981695	1.07586	7.26081e-05	26581.1
7	2011-01-25	93.6	1764	2958	293.181	3777	2759	2975	3178	0	0	56734.4	1764.0|1923.0|1853.0|1764.0|2023.0|2077.0|2129.0|2114.0|2053.0|1960.0|2089.0|2126.0|2207.0|2342.0|2274.0|2223.0|2311.0|2262.0|2226.0|2226.0|2314.0|2433.0|2433.0|2464.0|2498.0|2375.0|2523.0|2551.0|2560.0|2436.0|2406.0|2464.0|2329.0|2567.0|2716.0|2667.0|2576.0|2695.0|	2957.9985401460003|2672.578205128207|2700.5429687500014|2715.680738786278|2716.276737967915|2767.301630434784|2782.625344352618|2813.2577030812317|2839.6014184397195|2850.2546762589905|2873.740849194728|2889.635958395244|2916.971299093657|2957.9155145929344|2983.179127725858|3002.128367670364|3012.780645161291|3042.0591133004928|3042.525876460767|3063.8198970840463|3080.54884547069|3108.007366482…	293.18136329067033|264.8367862875876|253.75654389661167|258.59955886537097|262.8150355950238|251.8157243284873|245.24643280013262|247.5639197731278|262.08017559079946|273.09557165049574|263.9475166627385|254.21332143138147|243.08614481005387|243.15361612416754|238.584926134654|246.40434410924877|246.70536877058254|220.04830739944714|227.8826300312831|234.76797819021843|226.26391562653734|211.2392…	3777.0|3461.0|3578.0|3444.0|3471.0|3463.0|3411.0|3451.0|3508.0|3464.0|3563.0|3561.0|3592.0|3536.0|3653.0|3623.0|3583.0|3587.0|3586.0|3632.0|3596.0|3543.0|3596.0|3651.0|3667.0|3689.0|3730.0|3667.0|3572.0|3608.0|3621.0|3661.0|3571.0|3666.0|3606.0|3613.0|3777.0|3629.0|	19.18|0.78|0.768|0.758|0.748|0.736|0.726|0.714|0.705|0.695|0.683|0.673|0.662|0.651|0.642|0.631|0.62|0.609|0.599|0.583|0.563|0.543|0.522|0.502|0.482|0.459|0.44|0.419|0.396|0.373|0.315|0.247|0.224|0.2|0.181|0.157|0.134|0.04|	19180|780|768|758|748|736|726|714|705|695|683|673|662|651|642|631|620|609|599|583|563|543|522|502|482|459|440|419|396|373|315|247|224|200|181|157|134|40|	5.6734412E7|2084611.0|2074017.0|2058486.0|2031775.0|2036734.0|2020186.0|2008666.0|2001919.0|1980927.0|1962765.0|1944725.0|1931035.0|1925603.0|1915201.0|1894343.0|1867924.0|1852614.0|1822473.0|1786207.0|1734349.0|1687648.0|1643102.0|1593812.0|1526318.0|1449298.0|1394401.0|1327881.0|1247289.0|1175458.0|994582.0|774809.0|709275.0|634343.0|581977.0|500641.0|425514.0|133504.0|	-0.316529	2.65254	-0.347456	2.17166	7.2141	0.00764034	19.18	19180	0	0	1	256	3.125	Relative ROI: min max: 1764.0 <-> 3777.0	1.0 <-> 256.0	1	1	1	Cluster(s) of 19180.0 voxels is(are) detected. If more than one cluster the texture calculation is only performed on the largest cluster. (size ok >= 16.0vx)	0.0887261	0.000101173	1078.85	0.608217	4.08249	13.5617	26.2536	0.990815	1.03748	0.000109573	24591.6
8	2011-03-18	99.9333	1165	2492.92	324.415	3504	2308	2533	2713	0	0	182786	1165.0|1173.0|1186.0|1211.0|1234.0|1165.0|1266.0|1338.0|1349.0|1360.0|1430.0|1400.0|1474.0|1491.0|1643.0|1539.0|1646.0|1725.0|1690.0|1737.0|1699.0|1632.0|1770.0|1667.0|1752.0|1761.0|1820.0|1687.0|1832.0|1809.0|1838.0|1782.0|1818.0|1737.0|1847.0|1812.0|1782.0|1859.0|1899.0|1902.0|1850.0|1981.0|1920.0|1818.0|2032.0|1981.0|1966.0|1911.0|2035.0|2101.0|2050.0|2062.0|2138.0|2083.0|2086.0|2098.0|2123.0|…	2492.9158642699385|2201.921662125339|2222.246913580247|2255.8486523842444|2272.609874826141|2289.838709677422|2302.1567796610193|2321.050497866286|2336.111908177905|2353.169797687867|2367.4081632653047|2384.8716067498153|2398.78122690318|2406.75447761194|2426.258283132528|2439.3687405159294|2447.4292272379535|2455.3174114021567|2468.819735819739|2465.5528582615507|2461.613744075827|2458.622009569…	324.4147580973502|434.9823745929275|433.1711164489047|423.3682916032895|422.78793559401646|415.9515670162147|404.43726790285456|397.6503619946655|377.8615075618748|376.2259950454464|368.24969091701126|361.38819588173686|349.572983352117|344.5900876762524|346.12565446870485|336.6620951437917|327.65373772720875|312.9562422665129|304.05125495551505|313.3757838389647|303.3313795931037|296.46801876483…	3504.0|3236.0|3239.0|3336.0|3308.0|3336.0|3274.0|3279.0|3336.0|3205.0|3286.0|3222.0|3246.0|3269.0|3276.0|3302.0|3404.0|3356.0|3348.0|3504.0|3411.0|3429.0|3360.0|3295.0|3315.0|3342.0|3348.0|3313.0|3478.0|3428.0|3420.0|3463.0|3388.0|3390.0|3366.0|3388.0|3281.0|3358.0|3374.0|3304.0|3358.0|3258.0|3409.0|3338.0|3382.0|3411.0|3360.0|3304.0|3378.0|3371.0|3308.0|3396.0|3451.0|3288.0|3215.0|3215.0|3274.0|…	73.322|1.468|1.458|1.447|1.438|1.426|1.416|1.406|1.394|1.384|1.372|1.363|1.353|1.34|1.328|1.318|1.307|1.298|1.287|1.277|1.266|1.254|1.244|1.233|1.223|1.212|1.2|1.189|1.179|1.17|1.162|1.152|1.144|1.135|1.124|1.116|1.105|1.093|1.079|1.066|1.055|1.043|1.029|1.02|1.004|0.993|0.979|0.967|0.951|0.937|0.923|0.909|0.89|0.87|0.849|0.756|0.695|0.655|0.613|0.575|0.538|0.497|0.457|0.436|0.421|0.404|0.387|0.3…	73322|1468|1458|1447|1438|1426|1416|1406|1394|1384|1372|1363|1353|1340|1328|1318|1307|1298|1287|1277|1266|1254|1244|1233|1223|1212|1200|1189|1179|1170|1162|1152|1144|1135|1124|1116|1105|1093|1079|1066|1055|1043|1029|1020|1004|993|979|967|951|937|923|909|890|870|849|756|695|655|613|575|538|497|457|436|421|404|387|365|350|328|307|289|268|248|229|213|193|154|91|8|	1.82785577E8|3232421.0|3240036.0|3264213.0|3268013.0|3265310.0|3259854.0|3263397.0|3256540.0|3256787.0|3248084.0|3250580.0|3245551.0|3225051.0|3222071.0|3215088.0|3198790.0|3187002.0|3177371.0|3148511.0|3116403.0|3083112.0|3066845.0|3039045.0|3024226.0|2988238.0|2965006.0|2935613.0|2921316.0|2909926.0|2908708.0|2884148.0|2862792.0|2863132.0|2835880.0|2822849.0|2798020.0|2773032.0|2755560.0|272261…	-0.583009	3.47113	0.471133	2.15034	7.14327	0.00855262	73.322	73322	0	0	1	256	3.125	Relative ROI: min max: 1165.0 <-> 3504.0	1.0 <-> 256.0	1	1	1	Cluster(s) of 73322.0 voxels is(are) detected. If more than one cluster the texture calculation is only performed on the largest cluster. (size ok >= 16.0vx)	0.12458	0.000130703	429.987	0.827821	4.01301	13.3309	16.5194	0.985404	1.06002	0.000102342	22551.8
9	2011-04-18	96.6667	758	1577.72	233.428	2397	1422	1589	1743	0	0	47603	758.0|758.0|827.0|823.0|825.0|805.0|767.0|794.0|765.0|909.0|924.0|1025.0|939.0|981.0|1057.0|1038.0|1067.0|1074.0|1178.0|1173.0|1165.0|1136.0|1173.0|1193.0|1100.0|1178.0|1178.0|1134.0|1211.0|1153.0|1206.0|1309.0|1254.0|1266.0|1277.0|1206.0|1151.0|1158.0|1261.0|1124.0|1224.0|1226.0|1277.0|1285.0|1251.0|1206.0|1309.0|1309.0|1408.0|1322.0|1296.0|1322.0|1314.0|1312.0|1322.0|1394.0|1444.0|1427.0|1438.0…	1577.7200384462315|1323.8973843058343|1352.2895005096823|1382.3284974093276|1394.6357894736848|1418.1209850107064|1418.1349292709472|1425.7853982300896|1453.1677927927944|1486.3913043478265|1503.8776223776208|1536.2669039145903|1561.1497584541069|1573.1168511685137|1586.0250312891133|1585.558823529412|1586.4960835509135|1602.7470039946734|1627.9715061058348|1642.2770083102496|1647.6158192090406|1…	233.42820375437176|245.03168508043896|229.80012540674872|228.96995948927298|220.8209991519875|227.59660237802134|233.86271762525806|227.70001507780847|236.40904008300149|231.69844032068949|221.15090500822134|209.7494493214499|203.40740938019675|203.95149285566706|205.43484665336638|196.25491928321534|202.4548155380131|194.07546520040853|188.04964269092577|178.2836009844134|190.86625121128037|197.…	2397.0|2132.0|2201.0|2223.0|2041.0|2162.0|2204.0|2098.0|2111.0|2150.0|2259.0|2232.0|2098.0|2162.0|2351.0|2320.0|2210.0|2271.0|2293.0|2238.0|2314.0|2397.0|2274.0|2329.0|2256.0|2268.0|2186.0|2256.0|2198.0|2144.0|2210.0|2174.0|2320.0|2290.0|2229.0|2186.0|2256.0|2326.0|2204.0|2302.0|2083.0|2189.0|2271.0|2141.0|2223.0|2147.0|2117.0|2247.0|2189.0|2101.0|1963.0|1935.0|2050.0|1942.0|2008.0|2008.0|1990.0|…	30.172|0.994|0.981|0.965|0.95|0.934|0.919|0.904|0.888|0.874|0.858|0.843|0.828|0.813|0.799|0.782|0.766|0.751|0.737|0.722|0.708|0.691|0.674|0.658|0.639|0.623|0.604|0.587|0.57|0.551|0.532|0.507|0.484|0.464|0.443|0.421|0.401|0.379|0.359|0.338|0.318|0.301|0.283|0.268|0.253|0.238|0.221|0.204|0.183|0.17|0.154|0.136|0.121|0.105|0.09|0.071|0.057|0.038|0.017|0.003|	30172|994|981|965|950|934|919|904|888|874|858|843|828|813|799|782|766|751|737|722|708|691|674|658|639|623|604|587|570|551|532|507|484|464|443|421|401|379|359|338|318|301|283|268|253|238|221|204|183|170|154|136|121|105|90|71|57|38|17|3|	4.7602969E7|1315954.0|1326596.0|1333947.0|1324904.0|1324525.0|1303266.0|1288910.0|1290413.0|1299106.0|1290327.0|1295073.0|1292632.0|1278944.0|1267234.0|1239907.0|1215256.0|1203663.0|1199815.0|1185724.0|1166512.0|1146626.0|1120583.0|1096644.0|1074132.0|1047311.0|1009199.0|980253.0|948017.0|921841.0|888794.0|847111.0|818600.0|787004.0|755358.0|717152.0|683468.0|645864.0|615058.0|580349.0|543200.0|5…	-0.180516	2.86795	-0.132047	2.16666	7.19747	0.00802334	30.172	30172	0	0	1	256	3.125	Relative ROI: min max: 758.0 <-> 2397.0	1.0 <-> 256.0	1	1	1	Cluster(s) of 30172.0 voxels is(are) detected. If more than one cluster the texture calculation is only performed on the largest cluster. (size ok >= 16.0vx)	0.1164	0.000125332	532.818	0.796671	4.01482	13.3369	18.3101	0.986447	1.05552	0.000154745	17866.8
10	2011-05-13	90.0333	1069	2632.33	323.325	3606	2439.75	2661	2858	0	0	195530	1069.0|1069.0|1131.0|1280.0|1368.0|1433.0|1452.0|1563.0|1574.0|1525.0|1568.0|1667.0|1612.0|1675.0|1655.0|1746.0|1617.0|1711.0|1767.0|1684.0|1652.0|1761.0|1841.0|1929.0|1800.0|1859.0|1896.0|1893.0|1871.0|1868.0|2011.0|1926.0|2014.0|1826.0|1847.0|1773.0|1862.0|1960.0|1871.0|1948.0|1984.0|1993.0|2005.0|1978.0|2020.0|1942.0|1923.0|1951.0|2041.0|2050.0|1871.0|2083.0|2017.0|1978.0|2104.0|2117.0|2210.0|…	2632.33375067309|2197.570116861436|2240.222036727878|2269.3539232053377|2303.363939899834|2348.402173913043|2384.4200836820037|2413.8534338358468|2421.236180904528|2438.101276595748|2464.8226086956547|2491.1366024518443|2514.5185185185205|2508.822064056939|2516.975806451611|2533.5415162454874|2526.193812556874|2520.1277573529383|2532.0972222222226|2539.3815298507466|2540.7224835371585|2552.283681…	323.32516590954583|443.57164511391903|446.82059059779544|430.5346308886877|412.1789521346377|386.52714705869613|371.10738176660794|360.65316160262734|352.5460747737027|339.3114692245254|323.9468069756464|305.8095808318662|302.8764934622439|299.0357195674701|303.0124947841546|299.7018601128493|305.0202632298772|304.6329928495444|305.76937689071457|297.4633505493538|286.3943644970284|282.8797630123…	3606.0|3331.0|3422.0|3549.0|3529.0|3606.0|3402.0|3459.0|3470.0|3420.0|3390.0|3418.0|3418.0|3516.0|3506.0|3533.0|3457.0|3424.0|3461.0|3449.0|3496.0|3372.0|3444.0|3466.0|3396.0|3409.0|3429.0|3470.0|3384.0|3464.0|3394.0|3372.0|3352.0|3471.0|3354.0|3329.0|3394.0|3417.0|3368.0|3435.0|3488.0|3404.0|3468.0|3471.0|3400.0|3500.0|3595.0|3394.0|3400.0|3281.0|3394.0|3376.0|3308.0|3442.0|3354.0|3473.0|3362.0|…	74.28|1.198|1.198|1.198|1.198|1.196|1.195|1.194|1.194|1.175|1.15|1.142|1.134|1.124|1.116|1.108|1.099|1.088|1.08|1.072|1.063|1.054|1.046|1.038|1.03|1.021|1.011|1.002|0.993|0.984|0.976|0.968|0.96|0.951|0.94|0.932|0.923|0.912|0.902|0.894|0.885|0.874|0.866|0.857|0.846|0.836|0.828|0.817|0.806|0.796|0.783|0.772|0.758|0.749|0.736|0.724|0.712|0.702|0.688|0.676|0.664|0.651|0.639|0.627|0.615|0.601|0.59|0.5…	74280|1198|1198|1198|1198|1196|1195|1194|1194|1175|1150|1142|1134|1124|1116|1108|1099|1088|1080|1072|1063|1054|1046|1038|1030|1021|1011|1002|993|984|976|968|960|951|940|932|923|912|902|894|885|874|866|857|846|836|828|817|806|796|783|772|758|749|736|724|712|702|688|676|664|651|639|627|615|601|590|579|564|554|541|528|516|504|491|479|468|454|443|430|416|403|390|376|362|349|334|320|305|289|276|261|24…	1.95529751E8|2632689.0|2683786.0|2718686.0|2759430.0|2808689.0|2849382.0|2882141.0|2890956.0|2864769.0|2834546.0|2844878.0|2851464.0|2819916.0|2808945.0|2807164.0|2776287.0|2741899.0|2734665.0|2722217.0|2700788.0|2690107.0|2682510.0|2679655.0|2666692.0|2654336.0|2638635.0|2604975.0|2590909.0|2585544.0|2567092.0|2550813.0|2533510.0|2512387.0|2488136.0|2483450.0|2459483.0|2426933.0|2420064.0|239232…	-0.565202	3.56989	0.56989	2.11323	7.02	0.00924538	74.28	74280	0	0	1	256	3.125	Relative ROI: min max: 1069.0 <-> 3606.0	1.0 <-> 256.0	1	1	1	Cluster(s) of 74280.0 voxels is(are) detected. If more than one cluster the texture calculation is only performed on the largest cluster. (size ok >= 16.0vx)	0.126504	0.000146023	407.158	0.806068	3.96505	13.1716	16.1181	0.98483	1.06274	6.38884e-05	26107.1
11	2010-03-26	107.167	547	2515.63	610.298	4026	2129	2567	3007	0	0	1.0603e+06	547.0|558.0|547.0|567.0|602.0|613.0|643.0|710.0|639.0|776.0|805.0|792.0|835.0|815.0|813.0|843.0|886.0|819.0|913.0|913.0|918.0|903.0|886.0|950.0|863.0|950.0|855.0|965.0|901.0|976.0|1050.0|1064.0|1112.0|1126.0|1148.0|1134.0|1163.0|1165.0|1178.0|1119.0|1211.0|1264.0|1261.0|1312.0|1312.0|1314.0|1344.0|1397.0|1441.0|1455.0|1427.0|1438.0|1422.0|1483.0|1449.0|1452.0|1534.0|1513.0|1447.0|1594.0|1430.0|14…	2515.631617408061|1706.0345196681833|1731.5188273265176|1758.422931314224|1782.8278487897749|1809.9384573304167|1831.9546079779914|1862.535121681419|1895.8940489432678|1913.6095104895091|1924.1333708497457|1925.8587602604007|1929.2518497438803|1932.6444317205815|1944.8698156682005|1966.5722141823462|1979.3377945882987|1992.738520035096|2003.3200941453351|2012.6607512570245|2018.5103980986335|2026…	610.2983189136069|619.2155919414835|620.8063411629288|628.665834837299|625.5141102339667|625.2954897007271|621.6604267988109|621.9104517042898|618.6211979022884|606.6119296982289|594.5428273437716|577.7931973631687|563.1509764078163|560.294771399126|562.9732185487969|572.7131082914419|575.0489247684577|574.6337557714332|578.6770721149886|580.5069972178608|578.1941160797991|568.6937074389481|556.0…	4026.0|3444.0|3488.0|3480.0|3475.0|3429.0|3631.0|3899.0|3997.0|4023.0|4018.0|4017.0|3887.0|3797.0|3965.0|3990.0|4013.0|4017.0|3985.0|3975.0|3993.0|3959.0|3959.0|3620.0|3693.0|3706.0|3694.0|3758.0|3574.0|3533.0|3620.0|3617.0|3680.0|3756.0|3709.0|3729.0|3802.0|3731.0|3683.0|3620.0|3569.0|3525.0|3508.0|3553.0|3511.0|3574.0|3514.0|3547.0|3498.0|3664.0|3620.0|3590.0|3600.0|3700.0|3938.0|3992.0|3992.0|…	421.483|3.737|3.718|3.698|3.677|3.656|3.635|3.616|3.596|3.575|3.554|3.533|3.514|3.493|3.472|3.455|3.437|3.419|3.399|3.381|3.366|3.351|3.333|3.313|3.294|3.275|3.257|3.242|3.224|3.204|3.184|3.163|3.146|3.129|3.113|3.093|3.071|3.059|3.043|3.027|3.014|2.998|2.98|2.963|2.951|2.935|2.918|2.902|2.885|2.867|2.854|2.839|2.822|2.808|2.79|2.774|2.759|2.743|2.729|2.716|2.7|2.686|2.674|2.662|2.649|2.638|2.626…	421483|3737|3718|3698|3677|3656|3635|3616|3596|3575|3554|3533|3514|3493|3472|3455|3437|3419|3399|3381|3366|3351|3333|3313|3294|3275|3257|3242|3224|3204|3184|3163|3146|3129|3113|3093|3071|3059|3043|3027|3014|2998|2980|2963|2951|2935|2918|2902|2885|2867|2854|2839|2822|2808|2790|2774|2759|2743|2729|2716|2700|2686|2674|2662|2649|2638|2626|2616|2601|2590|2579|2568|2557|2547|2534|2521|2508|2497|2483|24…	1.060295961E9|6375451.0|6437787.0|6502648.0|6555458.0|6617135.0|6659155.0|6734927.0|6817635.0|6841154.0|6838370.0|6804059.0|6779391.0|6750727.0|6752588.0|6794507.0|6802984.0|6813173.0|6809285.0|6804806.0|6794306.0|6791850.0|6791126.0|6797162.0|6806891.0|6810972.0|6799378.0|6793031.0|6788161.0|6780394.0|6756505.0|6723670.0|6728621.0|6736120.0|6732758.0|6738022.0|6719926.0|6763226.0|6773524.0|67727…	-0.525943	2.76504	-0.234963	2.23758	7.43308	0.00653858	421.483	421483	0	0	1	256	3.125	Relative ROI: min max: 547.0 <-> 4026.0	1.0 <-> 256.0	1	1	1	Cluster(s) of 421483.0 voxels is(are) detected. If more than one cluster the texture calculation is only performed on the largest cluster. (size ok >= 16.0vx)	0.178636	0.000147865	162.398	0.959558	3.92982	13.0546	10.0146	0.97477	1.10669	0.000115467	23183.5
12	2010-05-04	104.533	1161	2491.6	341.87	3575	2256	2498	2731	0	0	99066.1	1161.0|1161.0|1274.0|1341.0|1370.0|1491.0|1499.0|1565.0|1571.0|1603.0|1600.0|1720.0|1672.0|1702.0|1617.0|1583.0|1565.0|1472.0|1620.0|1571.0|1635.0|1603.0|1571.0|1626.0|1474.0|1545.0|1583.0|1511.0|1629.0|1696.0|1696.0|1675.0|1664.0|1557.0|1699.0|1740.0|1853.0|1746.0|1696.0|1708.0|1818.0|1823.0|2026.0|2002.0|1993.0|1893.0|1717.0|1865.0|1969.0|1797.0|1832.0|1664.0|1620.0|1776.0|1835.0|1899.0|1902.0|…	2491.601735412479|2114.0588235294094|2174.347869177403|2227.0371113340047|2279.9766260162646|2316.2692702980485|2346.925155925152|2366.9810326659654|2389.6947705442917|2416.512987012985|2453.5592105263177|2466.351441241686|2471.2199775533113|2484.0899772209536|2484.837587006958|2490.8791079812236|2504.856123662306|2522.083232810614|2544.225214198287|2540.1699751860983|2553.6493670886084|2548.4002…	341.8704689163843|323.37875333487756|307.7645298687142|307.96467060672165|312.7232380886476|315.27340041694725|313.2066739291969|324.5749683390176|337.0007342453991|331.25444838008843|328.74939597474975|323.06502196632226|321.5806585602508|318.70972771058746|337.21955997044364|348.3328243388504|355.44021974292|357.73358967037365|349.51114410536366|352.1519623787354|364.4716305305876|354.214207308…	3575.0|3038.0|3265.0|3205.0|3350.0|3286.0|3342.0|3212.0|3409.0|3464.0|3435.0|3483.0|3452.0|3428.0|3575.0|3552.0|3457.0|3451.0|3456.0|3444.0|3439.0|3358.0|3382.0|3468.0|3394.0|3478.0|3466.0|3396.0|3392.0|3449.0|3409.0|3350.0|3336.0|3290.0|3426.0|3400.0|3415.0|3362.0|3348.0|3362.0|3324.0|3411.0|3193.0|3258.0|3295.0|3496.0|3380.0|3475.0|3190.0|3129.0|3274.0|3251.0|3163.0|3188.0|3222.0|3178.0|3136.0|…	39.76|1.02|1.009|0.997|0.984|0.973|0.962|0.949|0.937|0.924|0.912|0.902|0.891|0.878|0.862|0.852|0.841|0.829|0.817|0.806|0.79|0.777|0.761|0.748|0.732|0.717|0.706|0.693|0.68|0.667|0.656|0.644|0.629|0.618|0.606|0.595|0.58|0.568|0.555|0.546|0.535|0.526|0.515|0.506|0.496|0.487|0.476|0.468|0.457|0.448|0.438|0.428|0.418|0.406|0.393|0.38|0.364|0.339|0.28|0.201|0.143|0.116|0.104|0.088|0.075|0.06|	39760|1020|1009|997|984|973|962|949|937|924|912|902|891|878|862|852|841|829|817|806|790|777|761|748|732|717|706|693|680|667|656|644|629|618|606|595|580|568|555|546|535|526|515|506|496|487|476|468|457|448|438|428|418|406|393|380|364|339|280|201|143|116|104|88|75|60|	9.9066085E7|2156340.0|2193917.0|2220356.0|2243497.0|2253730.0|2257742.0|2246265.0|2239144.0|2232858.0|2237646.0|2224649.0|2201857.0|2181031.0|2141930.0|2122229.0|2106584.0|2090807.0|2078632.0|2047377.0|2017383.0|1980107.0|1944172.0|1911534.0|1868650.0|1827869.0|1791936.0|1752901.0|1714851.0|1686696.0|1667737.0|1653427.0|1611881.0|1588646.0|1575723.0|1553988.0|1524122.0|1494307.0|1457216.0|1424806…	-0.061344	2.69551	-0.304489	2.17057	7.21047	0.00772711	39.76	39760	0	0	1	256	3.125	Relative ROI: min max: 1161.0 <-> 3575.0	1.0 <-> 256.0	1	1	1	Cluster(s) of 39760.0 voxels is(are) detected. If more than one cluster the texture calculation is only performed on the largest cluster. (size ok >= 16.0vx)	0.123439	0.00012202	439.594	0.831238	4.01793	13.3473	16.7218	0.985674	1.05921	9.32768e-05	21377.1
13	2010-07-09	108.5	616	2159.97	368.474	3313	1957	2204	2415	0	0	154760	616.0|625.0|616.0|687.0|742.0|722.0|747.0|905.0|915.0|903.0|976.0|963.0|928.0|1032.0|1072.0|1012.0|1023.0|1076.0|1124.0|1193.0|1234.0|1249.0|1320.0|1259.0|1427.0|1274.0|1296.0|1274.0|1280.0|1392.0|1477.0|1460.0|1499.0|1519.0|1354.0|1441.0|1499.0|1548.0|1488.0|1519.0|1447.0|1551.0|1609.0|1452.0|1469.0|1508.0|1577.0|1658.0|1717.0|1661.0|1690.0|1643.0|1652.0|1693.0|1589.0|1620.0|1623.0|1571.0|1589.0…	2159.9720163575216|1767.770175438596|1788.5245614035086|1820.8182616330112|1855.8690685413017|1885.985927880389|1907.486795774647|1923.802816901411|1946.424669603523|1953.4091710758396|1977.0132391879959|1986.3374558303908|2003.1245583038874|2020.0699115044279|2030.9115044247767|2042.8554964538996|2054.5398936170222|2051.430851063828|2065.613676731797|2071.834813499111|2081.768000000007|2100.9607…	368.47399186285907|520.9356391754426|525.6173599167562|514.3813654243673|506.4590361171242|487.3564536421333|472.5764114028341|449.6906583769577|449.18113190477214|445.41244994774075|443.74092614211446|430.5728486520653|418.38972127294755|409.4431957068184|389.5902625830198|387.3563511435012|374.54479724872425|358.9611718250301|343.4925065943675|339.68580623649177|332.60259696721204|312.826169566…	3313.0|2870.0|2933.0|2898.0|3084.0|2904.0|2941.0|3054.0|2970.0|2975.0|3054.0|3032.0|3200.0|3123.0|2933.0|2938.0|2907.0|2927.0|2867.0|2955.0|2867.0|2984.0|2947.0|2967.0|3123.0|2972.0|3049.0|3016.0|2970.0|3001.0|2947.0|2921.0|3059.0|3118.0|3108.0|2927.0|2961.0|3021.0|2984.0|3142.0|2919.0|3051.0|2950.0|3007.0|2970.0|2964.0|3073.0|2996.0|2958.0|2990.0|3155.0|3139.0|3183.0|3059.0|3150.0|3231.0|3134.0|…	71.649|1.14|1.14|1.139|1.138|1.137|1.136|1.136|1.135|1.134|1.133|1.132|1.132|1.13|1.13|1.128|1.128|1.128|1.126|1.126|1.125|1.122|1.121|1.119|1.02|1.01|1.0|0.988|0.977|0.967|0.956|0.946|0.937|0.925|0.916|0.905|0.896|0.888|0.876|0.866|0.856|0.846|0.838|0.827|0.817|0.807|0.797|0.788|0.778|0.765|0.754|0.741|0.729|0.718|0.705|0.693|0.679|0.665|0.654|0.643|0.629|0.618|0.604|0.593|0.58|0.568|0.559|0.548…	71649|1140|1140|1139|1138|1137|1136|1136|1135|1134|1133|1132|1132|1130|1130|1128|1128|1128|1126|1126|1125|1122|1121|1119|1020|1010|1000|988|977|967|956|946|937|925|916|905|896|888|876|866|856|846|838|827|817|807|797|788|778|765|754|741|729|718|705|693|679|665|654|643|629|618|604|593|580|568|559|548|534|521|510|499|487|476|463|452|440|430|417|405|393|380|368|355|343|332|317|304|285|267|250|233|213…	1.54759835E8|2015258.0|2038918.0|2073912.0|2111979.0|2144366.0|2166905.0|2185440.0|2209192.0|2215166.0|2239956.0|2248534.0|2267537.0|2282679.0|2294930.0|2304341.0|2317521.0|2314014.0|2325881.0|2332886.0|2341989.0|2357278.0|2367524.0|2378651.0|2164695.0|2148505.0|2133586.0|2107261.0|2099517.0|2100690.0|2075101.0|2055863.0|2049439.0|2041341.0|2011976.0|1997133.0|1979818.0|1970884.0|1935331.0|191916…	-0.677815	3.64336	0.643363	2.13765	7.10113	0.00883517	71.649	71649	0	0	1	256	3.125	Relative ROI: min max: 616.0 <-> 3313.0	1.0 <-> 256.0	1	1	1	Cluster(s) of 71649.0 voxels is(are) detected. If more than one cluster the texture calculation is only performed on the largest cluster. (size ok >= 16.0vx)	0.136861	0.000152507	333.741	0.862173	3.9491	13.1186	14.5206	0.983214	1.06964	0.000106967	22866.7
14	2010-06-28	109.6	998	2451.36	371.079	3599	2198	2455	2707	0	0	136102	998.0|998.0|1144.0|1115.0|1170.0|1122.0|1229.0|1282.0|1427.0|1236.0|1333.0|1264.0|1365.0|1298.0|1438.0|1444.0|1469.0|1537.0|1557.0|1488.0|1591.0|1600.0|1571.0|1591.0|1463.0|1513.0|1617.0|1513.0|1617.0|1675.0|1699.0|1720.0|1687.0|1623.0|1652.0|1632.0|1565.0|1548.0|1620.0|1603.0|1586.0|1632.0|1835.0|1746.0|1791.0|1791.0|1868.0|1865.0|1945.0|1856.0|1884.0|1951.0|1920.0|1939.0|1776.0|1853.0|1954.0|19…	2451.3576124349374|2137.2167654530085|2166.781569965876|2186.9879621668106|2206.253032928943|2220.7631118881086|2231.355379188708|2251.4955516014215|2259.5434977578457|2271.8634719710667|2288.606198723795|2309.1985294117635|2322.658627087194|2328.0037383177596|2333.2650943396206|2355.5847619047604|2377.242307692309|2384.8642095053374|2386.674168297454|2406.2065217391314|2429.0149402390452|2442.41…	371.07899570736623|375.5282731283358|362.6183743195069|361.30523133554243|359.21712984342787|363.5883262453912|362.683324418772|365.39542634777223|357.34581439774297|372.4631568903808|375.6378008256892|384.89567092633985|376.8679197266325|382.0038801792552|383.33826693248704|377.10942324626916|363.80007577395594|356.42184352605705|349.6144990461498|341.52942430334906|330.4213216134656|313.8843569…	3599.0|3378.0|3480.0|3382.0|3342.0|3394.0|3360.0|3590.0|3503.0|3435.0|3599.0|3468.0|3480.0|3532.0|3402.0|3574.0|3417.0|3442.0|3488.0|3598.0|3498.0|3478.0|3382.0|3311.0|3190.0|3168.0|3384.0|3336.0|3302.0|3346.0|3279.0|3350.0|3382.0|3485.0|3501.0|3536.0|3456.0|3384.0|3418.0|3269.0|3283.0|3290.0|3418.0|3376.0|3329.0|3348.0|3428.0|3451.0|3400.0|3407.0|3360.0|3475.0|3464.0|3550.0|3468.0|3481.0|3402.0|…	55.521|1.181|1.172|1.163|1.154|1.144|1.134|1.124|1.115|1.106|1.097|1.088|1.078|1.07|1.06|1.05|1.04|1.031|1.022|1.012|1.004|0.994|0.985|0.974|0.961|0.945|0.933|0.92|0.907|0.894|0.881|0.869|0.855|0.841|0.827|0.814|0.798|0.785|0.77|0.759|0.742|0.728|0.712|0.699|0.686|0.67|0.655|0.638|0.623|0.605|0.587|0.571|0.553|0.535|0.517|0.5|0.483|0.465|0.448|0.432|0.415|0.398|0.378|0.364|0.346|0.33|0.314|0.299|…	55521|1181|1172|1163|1154|1144|1134|1124|1115|1106|1097|1088|1078|1070|1060|1050|1040|1031|1022|1012|1004|994|985|974|961|945|933|920|907|894|881|869|855|841|827|814|798|785|770|759|742|728|712|699|686|670|655|638|623|605|587|571|553|535|517|500|483|465|448|432|415|398|378|364|346|330|314|299|282|267|251|235|219|200|177|158|136|116|95|74|47|14|	1.36101826E8|2524053.0|2539468.0|2543467.0|2546016.0|2540553.0|2530357.0|2530681.0|2519391.0|2512681.0|2510601.0|2512408.0|2503826.0|2490964.0|2473261.0|2473364.0|2472332.0|2458795.0|2439181.0|2435081.0|2438731.0|2427760.0|2407832.0|2367483.0|2331579.0|2287129.0|2275193.0|2252961.0|2233498.0|2216359.0|2192241.0|2179090.0|2131880.0|2097963.0|2053941.0|2021548.0|1980229.0|1938157.0|1901432.0|187630…	-0.0486339	2.7467	-0.253302	2.17217	7.21581	0.00777703	55.521	55521	0	0	1	256	3.125	Relative ROI: min max: 998.0 <-> 3599.0	1.0 <-> 256.0	1	1	1	Cluster(s) of 55521.0 voxels is(are) detected. If more than one cluster the texture calculation is only performed on the largest cluster. (size ok >= 16.0vx)	0.139353	0.00013923	310.562	0.883024	3.97045	13.1896	14.0468	0.982576	1.07227	8.28159e-05	21951.9
15	2010-05-13	112.2	1791	2906.39	275.006	4077	2731	2910	3086	0	0	212483	1791.0|1791.0|1791.0|1794.0|1920.0|1932.0|1935.0|1972.0|1984.0|1862.0|1835.0|1847.0|2008.0|1972.0|2050.0|2256.0|2135.0|2138.0|2086.0|2120.0|2177.0|2265.0|2095.0|2171.0|2226.0|2189.0|2177.0|2247.0|2219.0|2129.0|2201.0|2226.0|2095.0|2098.0|2156.0|1969.0|2207.0|2204.0|2123.0|2141.0|2135.0|2038.0|2293.0|2247.0|2281.0|2005.0|2250.0|2271.0|2256.0|2329.0|2108.0|2210.0|2287.0|2278.0|2268.0|2207.0|2311.0|…	2906.3856296762588|2639.6585937499963|2659.9968553459144|2685.974663499604|2714.3870710295278|2734.764090177141|2757.694489465155|2769.0840816326513|2794.127677100493|2804.91127694859|2820.9423558897233|2841.414141414147|2863.7238742565864|2869.1292808219137|2887.8896551724115|2902.0695047784548|2903.004385964911|2907.280530973449|2908.1782531194294|2928.187612208258|2942.498185117968|2956.021023…	275.00622192050264|303.5194673089731|300.3554628738445|293.10369239677067|280.6462148354701|275.92898552904853|278.3921388984036|286.20460262359876|286.290507532996|279.95708553305207|279.6201191731615|275.32581898791676|274.59513297050717|287.807860003197|288.24822557677066|271.63376804820166|271.38266014315866|272.4773694778966|277.1370799725306|258.7332554518343|251.5274742913484|269.597724082…	4077.0|3599.0|3553.0|3541.0|3519.0|3693.0|3850.0|3889.0|3919.0|3891.0|3730.0|3704.0|3561.0|3520.0|3632.0|3620.0|3627.0|3624.0|3624.0|3571.0|3651.0|3712.0|3707.0|3746.0|3745.0|3811.0|4016.0|4069.0|4077.0|4046.0|4002.0|4012.0|4024.0|4023.0|3958.0|3848.0|3755.0|3906.0|3975.0|3998.0|3968.0|4011.0|4042.0|4027.0|4002.0|3916.0|3864.0|3817.0|3831.0|3874.0|3794.0|3705.0|3725.0|3665.0|3683.0|3889.0|3820.0|…	73.109|1.28|1.272|1.263|1.253|1.242|1.234|1.225|1.214|1.206|1.197|1.188|1.177|1.168|1.16|1.151|1.14|1.13|1.122|1.114|1.102|1.094|1.086|1.075|1.064|1.056|1.048|1.039|1.028|1.019|1.009|1.0|0.99|0.979|0.967|0.955|0.943|0.931|0.92|0.907|0.893|0.879|0.865|0.852|0.838|0.826|0.813|0.799|0.785|0.771|0.757|0.744|0.73|0.717|0.705|0.692|0.676|0.663|0.65|0.637|0.623|0.61|0.598|0.585|0.57|0.556|0.543|0.531|0.…	73109|1280|1272|1263|1253|1242|1234|1225|1214|1206|1197|1188|1177|1168|1160|1151|1140|1130|1122|1114|1102|1094|1086|1075|1064|1056|1048|1039|1028|1019|1009|1000|990|979|967|955|943|931|920|907|893|879|865|852|838|826|813|799|785|771|757|744|730|717|705|692|676|663|650|637|623|610|598|585|570|556|543|531|518|507|494|481|471|457|447|435|422|411|397|387|374|361|348|337|327|313|301|287|275|260|245|22…	2.12482947E8|3378763.0|3383516.0|3392386.0|3401127.0|3396577.0|3402995.0|3392128.0|3392071.0|3382723.0|3376668.0|3375600.0|3370603.0|3351143.0|3349952.0|3340282.0|3309425.0|3285227.0|3262976.0|3262001.0|3242633.0|3233887.0|3211113.0|3174203.0|3165000.0|3160453.0|3152237.0|3138265.0|3123021.0|3084914.0|3035297.0|2991911.0|2953161.0|2909093.0|2878327.0|2832032.0|2791095.0|2760392.0|2727679.0|268602…	-0.00512026	3.61484	0.61484	2.0972	6.96673	0.00960466	73.109	73109	0	0	1	256	3.125	Relative ROI: min max: 1791.0 <-> 4077.0	1.0 <-> 256.0	1	1	1	Cluster(s) of 73109.0 voxels is(are) detected. If more than one cluster the texture calculation is only performed on the largest cluster. (size ok >= 16.0vx)	0.126013	0.000149917	425.796	0.774007	3.95447	13.1365	16.3804	0.984842	1.06256	0.000159501	16665.8
16	2011-05-25	99.7333	1014	2270.99	380.886	3766	1996	2247	2530	0	0	140779	1014.0|1282.0|1244.0|1266.0|1206.0|1146.0|1236.0|1161.0|1136.0|1014.0|1151.0|1226.0|1226.0|1093.0|1214.0|1293.0|1282.0|1344.0|1269.0|1360.0|1301.0|1438.0|1373.0|1336.0|1328.0|1296.0|1392.0|1191.0|1341.0|1438.0|1474.0|1293.0|1376.0|1309.0|1236.0|1193.0|1282.0|1368.0|1376.0|1373.0|1433.0|1508.0|1360.0|1370.0|1336.0|1266.0|1251.0|1328.0|1349.0|1413.0|1392.0|1333.0|1438.0|1408.0|1430.0|1488.0|1525.0|…	2270.989078883722|2126.2315869400136|2147.882262996941|2173.512345679017|2204.4369158878517|2215.5699685534573|2223.602696272798|2222.476418864905|2244.7296206618253|2253.6267318663386|2268.998353909462|2258.2408637873773|2243.8610878661098|2220.204237288138|2217.434559452528|2207.6056945642763|2203.2229965156785|2199.4499121265353|2184.2204444444455|2201.7405745062847|2200.052536231886|2206.0916…	380.88646802709195|379.17401775078025|386.9825358848826|405.5076168418042|412.1823310839245|409.88592500779544|419.297836406595|413.7892492673513|424.8363065311041|418.0146843339631|408.9420114411949|398.0839075702044|395.26895556141966|376.10152769509943|371.32556719846133|364.5467179653473|355.37364508988253|348.4961233908434|359.12503960447214|354.4165560127958|356.1155352043173|356.1178766963…	3766.0|3234.0|3404.0|3366.0|3342.0|3386.0|3471.0|3435.0|3532.0|3452.0|3449.0|3386.0|3366.0|3236.0|3241.0|3265.0|3236.0|3274.0|3302.0|3234.0|3203.0|3236.0|3246.0|3229.0|3451.0|3673.0|3485.0|3360.0|3212.0|3437.0|3388.0|3276.0|3463.0|3388.0|3529.0|3699.0|3766.0|3747.0|3641.0|3406.0|3475.0|3334.0|3543.0|3417.0|3390.0|3288.0|3246.0|3253.0|3324.0|3560.0|3731.0|3749.0|3578.0|3283.0|3437.0|3464.0|3334.0|…	61.99|1.317|1.308|1.296|1.284|1.272|1.261|1.251|1.239|1.227|1.215|1.204|1.195|1.18|1.169|1.159|1.148|1.138|1.125|1.114|1.104|1.091|1.079|1.065|1.052|1.04|1.026|1.013|1.0|0.987|0.974|0.962|0.948|0.934|0.922|0.908|0.895|0.88|0.858|0.837|0.816|0.794|0.775|0.759|0.742|0.725|0.708|0.691|0.674|0.658|0.64|0.624|0.606|0.589|0.572|0.556|0.538|0.522|0.504|0.487|0.471|0.453|0.439|0.423|0.407|0.391|0.377|0.3…	61990|1317|1308|1296|1284|1272|1261|1251|1239|1227|1215|1204|1195|1180|1169|1159|1148|1138|1125|1114|1104|1091|1079|1065|1052|1040|1026|1013|1000|987|974|962|948|934|922|908|895|880|858|837|816|794|775|759|742|725|708|691|674|658|640|624|606|589|572|556|538|522|504|487|471|453|439|423|407|391|377|361|347|330|314|299|284|267|248|219|180|155|135|111|88|34|	1.40778613E8|2800247.0|2809430.0|2816872.0|2830497.0|2818205.0|2803963.0|2780318.0|2781220.0|2765200.0|2756833.0|2718922.0|2681414.0|2619841.0|2592181.0|2558615.0|2529300.0|2502974.0|2457248.0|2452739.0|2428858.0|2406846.0|2403018.0|2390629.0|2364289.0|2345539.0|2314821.0|2292593.0|2288586.0|2256757.0|2221049.0|2195861.0|2169611.0|2138533.0|2122823.0|2107021.0|2080563.0|2049218.0|1981547.0|194111…	0.226981	2.7459	-0.254104	2.15621	7.16278	0.00806469	61.99	61990	0	0	1	256	3.125	Relative ROI: min max: 1014.0 <-> 3766.0	1.0 <-> 256.0	1	1	1	Cluster(s) of 33600.0 61990.0 voxels is(are) detected. If more than one cluster the texture calculation is only performed on the largest cluster. (size ok >= 16.0vx)	0.132513	0.000135535	374.281	0.850779	3.98976	13.2537	15.2777	0.983943	1.06663	0.00012066	15063.8
17	2010-11-02	97.7	950	2675.15	515.569	3701	2336	2774	3078	0	0	228231	950.0|950.0|990.0|1081.0|1126.0|1163.0|1151.0|1191.0|1226.0|1306.0|1280.0|1239.0|1206.0|1293.0|1282.0|1312.0|1477.0|1290.0|1430.0|1661.0|1594.0|1449.0|1531.0|1597.0|1606.0|1502.0|1675.0|1687.0|1761.0|1764.0|1809.0|1669.0|1646.0|1675.0|1690.0|1583.0|1675.0|1809.0|1770.0|1809.0|1758.0|1975.0|1966.0|1990.0|1987.0|1978.0|2111.0|1923.0|2071.0|2059.0|2065.0|2095.0|2111.0|2089.0|2180.0|2210.0|2262.0|220…	2675.152974271814|1773.8813682678333|1818.6547183613734|1865.9652880354513|1925.5983606557334|1969.9714500375662|2003.0113464447809|2034.1557251908398|2071.151305683562|2088.100931677019|2117.3192488262903|2149.4664561957425|2182.375796178342|2219.993579454255|2245.7597087378585|2286.789215686271|2315.538334707333|2350.3233582709904|2387.8129194630883|2428.409822184591|2466.1339590443677|2486.835…	515.5693055511523|377.7740131281202|387.1534432340091|377.089741432268|382.62023184287403|388.4723001196562|392.65043257465186|395.454047891711|406.2768263082078|409.00813679175735|403.5697826171941|407.5786174223857|407.720467718191|398.3893676308146|401.9631433794824|393.53223163380073|367.8255768170392|338.593503250705|321.0770717040179|302.28766439564953|291.35501954374524|297.1729386442985|3…	3701.0|3030.0|3040.0|3208.0|3241.0|3183.0|3212.0|3210.0|3183.0|3304.0|3276.0|3227.0|3205.0|3348.0|3327.0|3415.0|3336.0|3426.0|3431.0|3374.0|3222.0|3398.0|3320.0|3420.0|3407.0|3449.0|3447.0|3525.0|3437.0|3549.0|3468.0|3451.0|3463.0|3456.0|3444.0|3535.0|3471.0|3478.0|3409.0|3456.0|3409.0|3406.0|3463.0|3384.0|3463.0|3461.0|3476.0|3452.0|3549.0|3501.0|3546.0|3549.0|3558.0|3564.0|3567.0|3552.0|3571.0|…	85.315|1.374|1.367|1.354|1.342|1.331|1.322|1.31|1.302|1.288|1.278|1.267|1.256|1.246|1.236|1.224|1.213|1.203|1.192|1.181|1.172|1.158|1.148|1.138|1.127|1.118|1.106|1.096|1.083|1.074|1.063|1.052|1.042|1.031|1.019|1.009|0.999|0.988|0.977|0.966|0.953|0.941|0.932|0.921|0.911|0.902|0.89|0.88|0.868|0.859|0.847|0.838|0.829|0.816|0.806|0.797|0.786|0.778|0.762|0.751|0.74|0.726|0.715|0.702|0.691|0.677|0.666|…	85315|1374|1367|1354|1342|1331|1322|1310|1302|1288|1278|1267|1256|1246|1236|1224|1213|1203|1192|1181|1172|1158|1148|1138|1127|1118|1106|1096|1083|1074|1063|1052|1042|1031|1019|1009|999|988|977|966|953|941|932|921|911|902|890|880|868|859|847|838|829|816|806|797|786|778|762|751|740|726|715|702|691|677|666|651|639|629|614|603|589|577|565|555|545|534|525|515|505|495|483|471|460|448|437|427|414|403|39…	2.28230676E8|2437313.0|2486101.0|2526517.0|2584153.0|2622032.0|2647981.0|2664744.0|2696639.0|2689474.0|2705934.0|2723374.0|2741064.0|2766112.0|2775759.0|2799030.0|2808748.0|2827439.0|2846273.0|2867952.0|2890309.0|2879756.0|2883220.0|2893820.0|2887894.0|2881318.0|2866342.0|2876329.0|2869789.0|2870897.0|2856023.0|2836812.0|2814480.0|2797203.0|2775452.0|2752093.0|2740350.0|2724862.0|2707296.0|268961…	-0.637365	2.6457	-0.354299	2.25098	7.4776	0.0063769	85.315	85315	0	0	1	256	3.125	Relative ROI: min max: 950.0 <-> 3701.0	1.0 <-> 256.0	1	1	1	Cluster(s) of 85315.0 voxels is(are) detected. If more than one cluster the texture calculation is only performed on the largest cluster. (size ok >= 16.0vx)	0.155846	0.000129241	232.402	0.948843	4.00025	13.2885	12.0789	0.97946	1.08591	8.51887e-05	28216.7
18	2010-11-08	15.6333	607	2105.02	404.368	3356	1896	2159	2381	0	0	195927	607.0|607.0|657.0|699.0|691.0|780.0|855.0|868.0|851.0|924.0|913.0|845.0|870.0|886.0|943.0|948.0|941.0|963.0|972.0|933.0|924.0|926.0|946.0|935.0|965.0|901.0|985.0|1034.0|1103.0|1074.0|1144.0|1141.0|1333.0|1269.0|1306.0|1288.0|1413.0|1413.0|1394.0|1336.0|1333.0|1288.0|1360.0|1175.0|1115.0|1266.0|1239.0|1357.0|1357.0|1402.0|1325.0|1508.0|1577.0|1539.0|1600.0|1557.0|1548.0|1693.0|1740.0|1767.0|1782.0…	2105.023744037197|1678.0071225071185|1709.8644189383085|1732.852092352094|1755.3090909090909|1767.869597069598|1790.2140221402237|1801.9092936802977|1816.44011976048|1828.716440422324|1840.1192103264982|1853.3596021423105|1861.28009259259|1874.6384136858437|1894.6880877742933|1898.751577287066|1898.3561208267072|1904.5668534827878|1908.2069523039613|1913.198044009783|1923.9006568144482|1932.64817…	404.36817414605423|528.1447760867043|509.0607967789328|494.62299888274583|486.2064280165659|471.04341259398757|467.778851408996|462.1094247003614|466.20069469244885|460.47626124004444|458.1708741832791|464.0642442489562|456.14076007166557|449.2730908449332|440.90094411633544|438.1506146941007|424.23736911782936|416.02992158101796|410.34708874547135|405.4020300015087|393.18787733054563|390.0213458…	3356.0|2947.0|2807.0|2849.0|3043.0|3001.0|2941.0|2927.0|3046.0|3038.0|3038.0|2998.0|3110.0|3163.0|3136.0|3227.0|3068.0|3283.0|3105.0|3076.0|3027.0|2990.0|2919.0|2972.0|2890.0|2861.0|3059.0|3062.0|3035.0|3032.0|2984.0|3043.0|3068.0|3059.0|3200.0|3030.0|3054.0|3224.0|3073.0|3016.0|3123.0|3024.0|3062.0|3105.0|3051.0|2970.0|2944.0|3205.0|2993.0|2990.0|2996.0|3183.0|2938.0|3013.0|3160.0|3110.0|3062.0|…	93.076|1.404|1.394|1.386|1.375|1.365|1.355|1.345|1.336|1.326|1.317|1.307|1.296|1.286|1.276|1.268|1.258|1.249|1.237|1.227|1.218|1.208|1.2|1.189|1.179|1.17|1.159|1.15|1.14|1.129|1.118|1.109|1.099|1.086|1.078|1.064|1.055|1.046|1.035|1.026|1.015|1.002|0.992|0.982|0.972|0.962|0.951|0.938|0.929|0.916|0.907|0.895|0.886|0.874|0.863|0.852|0.842|0.833|0.82|0.812|0.799|0.79|0.776|0.765|0.756|0.743|0.733|0.7…	93076|1404|1394|1386|1375|1365|1355|1345|1336|1326|1317|1307|1296|1286|1276|1268|1258|1249|1237|1227|1218|1208|1200|1189|1179|1170|1159|1150|1140|1129|1118|1109|1099|1086|1078|1064|1055|1046|1035|1026|1015|1002|992|982|972|962|951|938|929|916|907|895|886|874|863|852|842|833|820|812|799|790|776|765|756|743|733|721|710|700|690|678|667|657|648|635|625|615|604|593|581|571|561|550|537|526|516|504|493|…	1.9592719E8|2355922.0|2383551.0|2401733.0|2413550.0|2413142.0|2425740.0|2423568.0|2426764.0|2424878.0|2423437.0|2422341.0|2412219.0|2410785.0|2417622.0|2407617.0|2388132.0|2378804.0|2360452.0|2347494.0|2343311.0|2334639.0|2322866.0|2312711.0|2310434.0|2296271.0|2297571.0|2292350.0|2289668.0|2280548.0|2280267.0|2276591.0|2274341.0|2266840.0|2252626.0|2233735.0|2224639.0|2220811.0|2211793.0|2205520…	-0.670767	3.371	0.371005	2.16321	7.18603	0.00839885	93.076	93076	0	0	1	256	3.125	Relative ROI: min max: 607.0 <-> 3356.0	1.0 <-> 256.0	1	1	1	Cluster(s) of 93076.0 voxels is(are) detected. If more than one cluster the texture calculation is only performed on the largest cluster. (size ok >= 16.0vx)	0.160849	0.000172594	218.844	0.922171	3.8976	12.9475	11.6758	0.978392	1.0907	0.000101832	21070.1
19	2010-11-17	96.6667	1072	2659.11	393.879	3662	2375	2664	2955	0	0	183572	1072.0|1221.0|1072.0|1246.0|1424.0|1438.0|1589.0|1494.0|1560.0|1577.0|1545.0|1612.0|1416.0|1606.0|1681.0|1612.0|1640.0|1661.0|1728.0|1693.0|1696.0|1640.0|1646.0|1820.0|1623.0|1734.0|1749.0|1791.0|1693.0|1720.0|1800.0|1720.0|1702.0|1705.0|1758.0|1669.0|1743.0|1859.0|1785.0|1743.0|1640.0|1803.0|1823.0|1818.0|1820.0|1881.0|1782.0|1899.0|1788.0|1740.0|1923.0|1782.0|1696.0|1752.0|2056.0|2011.0|1905.0|…	2659.1092054754595|2318.592233009712|2344.88508557457|2369.8692434210493|2396.4089403973508|2411.416180150123|2439.2106149957876|2451.62648556876|2474.2044482463675|2493.626724137929|2490.940920938313|2494.531634446401|2519.834513274338|2552.2852049910907|2567.598920863308|2576.435059037242|2598.75|2610.617375231051|2634.6029822926375|2654.4464285714303|2681.1650853889932|2696.082375478931|2708.5…	393.8794397363247|422.6260296178507|411.777490334405|405.9385508674286|387.2185027351699|373.2342127758517|370.8636307892241|372.85769468655116|366.5642368311237|375.702467766476|363.0334906903698|365.68192955604377|364.2283394158293|367.3958226410876|366.8639569057354|367.612715550789|368.30279332807106|367.4035107821769|360.03640293122163|364.6084352286399|357.0088859724949|356.8448246037276|35…	3662.0|3390.0|3424.0|3480.0|3544.0|3447.0|3519.0|3495.0|3454.0|3498.0|3491.0|3495.0|3538.0|3522.0|3415.0|3490.0|3490.0|3563.0|3468.0|3500.0|3500.0|3511.0|3506.0|3538.0|3504.0|3509.0|3456.0|3431.0|3520.0|3552.0|3543.0|3596.0|3605.0|3520.0|3546.0|3561.0|3600.0|3611.0|3662.0|3613.0|3603.0|3555.0|3620.0|3599.0|3627.0|3544.0|3575.0|3580.0|3598.0|3539.0|3544.0|3543.0|3550.0|3538.0|3583.0|3511.0|3486.0|…	69.035|1.236|1.227|1.216|1.208|1.199|1.187|1.178|1.169|1.16|1.151|1.138|1.13|1.122|1.112|1.101|1.092|1.082|1.073|1.064|1.054|1.044|1.035|1.024|1.016|1.007|0.996|0.986|0.977|0.967|0.956|0.943|0.933|0.924|0.912|0.901|0.89|0.879|0.869|0.859|0.847|0.837|0.825|0.815|0.803|0.794|0.782|0.772|0.758|0.749|0.738|0.726|0.714|0.706|0.691|0.68|0.669|0.657|0.641|0.629|0.617|0.601|0.588|0.574|0.561|0.547|0.531|…	69035|1236|1227|1216|1208|1199|1187|1178|1169|1160|1151|1138|1130|1122|1112|1101|1092|1082|1073|1064|1054|1044|1035|1024|1016|1007|996|986|977|967|956|943|933|924|912|901|890|879|869|859|847|837|825|815|803|794|782|772|758|749|738|726|714|706|691|680|669|657|641|629|617|601|588|574|561|547|531|518|505|490|477|462|446|433|418|403|388|373|358|344|330|315|300|285|269|255|239|224|208|194|180|165|147|…	1.83571604E8|2865780.0|2877174.0|2881761.0|2894862.0|2891288.0|2895343.0|2888016.0|2892345.0|2892607.0|2867073.0|2838777.0|2847413.0|2863664.0|2855170.0|2836655.0|2837835.0|2824688.0|2826929.0|2824331.0|2825948.0|2814710.0|2803331.0|2775231.0|2756164.0|2732621.0|2699670.0|2681059.0|2651868.0|2621724.0|2604009.0|2578523.0|2554276.0|2532342.0|2506540.0|2480985.0|2457605.0|2421203.0|2393825.0|237144…	-0.116964	2.43667	-0.563327	2.19376	7.28751	0.00711584	69.035	69035	0	0	1	256	3.125	Relative ROI: min max: 1072.0 <-> 3662.0	1.0 <-> 256.0	1	1	1	Cluster(s) of 69035.0 voxels is(are) detected. If more than one cluster the texture calculation is only performed on the largest cluster. (size ok >= 16.0vx)	0.136445	0.000120399	336.86	0.888392	4.0164	13.3422	14.594	0.983039	1.07065	6.68438e-05	26272.2
20	2010-11-26	102.233	978	2638.72	399.851	3713	2372	2673	2936	0	0	285850	978.0|978.0|1181.0|1229.0|1251.0|1413.0|1455.0|1397.0|1469.0|1413.0|1259.0|1494.0|1519.0|1551.0|1560.0|1531.0|1472.0|1460.0|1513.0|1485.0|1519.0|1580.0|1563.0|1617.0|1545.0|1652.0|1658.0|1623.0|1542.0|1667.0|1615.0|1684.0|1623.0|1743.0|1779.0|1615.0|1779.0|1755.0|1785.0|1708.0|1868.0|1877.0|1856.0|1902.0|1896.0|1803.0|1820.0|1972.0|1978.0|1957.0|1948.0|1939.0|1838.0|1993.0|1957.0|1975.0|1954.0|19…	2638.724118195509|2033.596862210095|2071.4177474402695|2113.560792349723|2162.223360655733|2213.8672142368237|2250.4205479451994|2282.9972318339105|2315.296556570629|2335.8776520509246|2354.6884779516336|2374.557306590255|2386.8148414985603|2401.5957910014545|2426.411549707601|2454.4639705882328|2485.2973372781107|2499.510432190761|2528.9460269865085|2534.977375565612|2539.5882800608856|2553.2392…	399.85074774337977|436.45953475031934|420.0160929295933|415.8350925224356|403.4430945926571|399.0226408686332|397.7402692330311|392.97483123657804|394.07222839198965|392.8679554686153|397.09136788353|399.315372573185|381.4680098219|376.06592373591394|380.8099663620155|379.5201287331758|378.2344363083258|380.98897050147946|386.8534661642774|376.1894192107794|371.29306965858376|371.01011114089965|3…	3713.0|3364.0|3418.0|3418.0|3322.0|3522.0|3530.0|3547.0|3574.0|3549.0|3493.0|3532.0|3486.0|3445.0|3485.0|3445.0|3512.0|3660.0|3587.0|3599.0|3525.0|3488.0|3592.0|3590.0|3535.0|3535.0|3522.0|3519.0|3500.0|3480.0|3571.0|3491.0|3512.0|3600.0|3598.0|3620.0|3666.0|3667.0|3620.0|3600.0|3566.0|3557.0|3689.0|3585.0|3615.0|3675.0|3611.0|3596.0|3606.0|3621.0|3533.0|3659.0|3535.0|3603.0|3669.0|3713.0|3552.0|…	108.329|1.466|1.465|1.464|1.464|1.461|1.46|1.445|1.423|1.414|1.406|1.396|1.388|1.378|1.368|1.36|1.352|1.342|1.334|1.326|1.314|1.304|1.296|1.286|1.278|1.27|1.26|1.252|1.241|1.232|1.224|1.214|1.206|1.197|1.184|1.176|1.167|1.158|1.149|1.138|1.129|1.12|1.111|1.102|1.091|1.082|1.072|1.062|1.053|1.042|1.033|1.024|1.014|1.005|0.992|0.983|0.972|0.963|0.95|0.94|0.93|0.92|0.909|0.898|0.887|0.878|0.867|0.85…	108329|1466|1465|1464|1464|1461|1460|1445|1423|1414|1406|1396|1388|1378|1368|1360|1352|1342|1334|1326|1314|1304|1296|1286|1278|1270|1260|1252|1241|1232|1224|1214|1206|1197|1184|1176|1167|1158|1149|1138|1129|1120|1111|1102|1091|1082|1072|1062|1053|1042|1033|1024|1014|1005|992|983|972|963|950|940|930|920|909|898|887|878|867|857|844|834|822|811|801|790|777|768|755|744|733|724|711|701|688|677|663|651…	2.85850345E8|2981253.0|3034627.0|3094253.0|3165495.0|3234460.0|3285614.0|3298931.0|3294667.0|3302931.0|3310692.0|3314882.0|3312899.0|3309399.0|3319331.0|3338071.0|3360122.0|3354343.0|3373614.0|3361380.0|3337019.0|3329424.0|3325424.0|3292342.0|3277230.0|3251775.0|3238562.0|3230196.0|3197634.0|3178721.0|3187044.0|3165163.0|3144142.0|3141202.0|3123616.0|3118027.0|3107145.0|3092372.0|3105708.0|309134…	-0.379111	2.75411	-0.245894	2.17497	7.22508	0.0076569	108.329	108329	0	0	1	256	3.125	Relative ROI: min max: 978.0 <-> 3713.0	1.0 <-> 256.0	1	1	1	Cluster(s) of 108329.0 voxels is(are) detected. If more than one cluster the texture calculation is only performed on the largest cluster. (size ok >= 16.0vx)	0.134785	0.000126683	340.263	0.877277	4.0088	13.3169	14.7117	0.983522	1.06845	6.35565e-05	25723.2
21	2010-12-14	103.067	1499	2537.25	285.895	3342	2342	2551	2744	0	0	20072.2	1499.0|1499.0|1499.0|1684.0|1818.0|1815.0|1779.0|1838.0|1829.0|1969.0|1809.0|2029.0|2059.0|2071.0|2189.0|2186.0|2068.0|2071.0|2183.0|2126.0|2077.0|2114.0|2032.0|2162.0|2198.0|2108.0|2299.0|2345.0|2250.0|2403.0|	2537.2469978510885|2343.2417582417606|2357.762979683973|2389.350348027842|2400.885441527445|2430.7444717444723|2467.718987341772|2489.2454308094|2529.760107816711|2534.743016759776|2549.528901734103|2566.743283582088|2603.133126934985|2597.4096774193536|2625.3959731543637|2629.443661971831|2616.2952029520316|2654.583011583011|2635.6437246963583|2643.7872340425524|2636.6171171171177|2663.602941176…	285.894873725776|354.07590111550223|341.05458581154613|324.5321962422075|304.1316701614792|319.64678534820786|301.1952972870514|295.2042923611878|263.98505047109296|258.9405054375661|262.45898226729093|239.49869237413307|223.25661196246597|228.06522108300058|212.54396525188037|212.91109447365625|194.9510713879018|200.4804361309085|193.82512933109476|206.13874032447703|203.61985928290895|216.91636…	3342.0|3165.0|3248.0|3205.0|3313.0|3288.0|3340.0|3342.0|3188.0|3198.0|3286.0|3299.0|3286.0|3311.0|3243.0|3283.0|3255.0|3105.0|3086.0|3236.0|3157.0|3185.0|3094.0|3283.0|3139.0|3078.0|3217.0|3147.0|2975.0|2843.0|	7.911|0.455|0.443|0.431|0.419|0.407|0.395|0.383|0.371|0.358|0.346|0.335|0.323|0.31|0.298|0.284|0.271|0.259|0.247|0.235|0.222|0.204|0.185|0.167|0.15|0.13|0.117|0.096|0.053|0.017|	7911|455|443|431|419|407|395|383|371|358|346|335|323|310|298|284|271|259|247|235|222|204|185|167|150|130|117|96|53|17|	2.0072161E7|1066175.0|1044489.0|1029810.0|1005971.0|989313.0|974749.0|953381.0|938541.0|907438.0|882137.0|859859.0|840812.0|805197.0|782368.0|746762.0|709016.0|687537.0|651004.0|621290.0|585329.0|543375.0|491003.0|445761.0|402633.0|347346.0|315803.0|259353.0|140694.0|45015.0|	-0.182924	2.69488	-0.305124	2.19335	7.28616	0.00746251	7.911	7911	0	0	1	256	3.125	Relative ROI: min max: 1499.0 <-> 3342.0	1.0 <-> 256.0	1	1	1	Cluster(s) of 7911.0 voxels is(are) detected. If more than one cluster the texture calculation is only performed on the largest cluster. (size ok >= 16.0vx)	0.102642	0.000150417	759.908	0.75427	3.89952	12.9539	21.9552	0.988222	1.04797	0.000338398	22521
22	2011-01-06	100.767	1060	2445.85	382.294	3811	2192	2430	2692	0	0	303095	1060.0|1069.0|1170.0|1219.0|1081.0|1060.0|1165.0|1269.0|1209.0|1229.0|1191.0|1153.0|1254.0|1156.0|1206.0|1251.0|1376.0|1397.0|1394.0|1463.0|1469.0|1352.0|1394.0|1485.0|1424.0|1266.0|1272.0|1158.0|1175.0|1131.0|1161.0|1156.0|1236.0|1330.0|1438.0|1333.0|1314.0|1386.0|1438.0|1534.0|1525.0|1474.0|1413.0|1551.0|1408.0|1511.0|1629.0|1649.0|1617.0|1638.0|1649.0|1717.0|1832.0|1746.0|1617.0|1785.0|1764.0|…	2445.8544971836964|2055.7060682680158|2081.960609911053|2097.70881226054|2106.6889460154234|2126.59922430511|2148.2275682704753|2162.4392156862727|2173.518737672582|2185.5436507936483|2188.905585106383|2195.464572192518|2213.696236559142|2228.9323867478042|2236.167574931879|2251.084931506851|2270.6728650137748|2280.4168975069274|2287.4142259414216|2303.8155680224418|2312.2820874471136|2318.797872…	382.2941429051838|418.015953942893|406.03083047622687|397.1227884161671|387.6533956686557|383.37204864045225|377.8452910218724|366.5446685162472|366.3006400746746|358.67788263487|350.4788029992473|350.5716436828494|356.14895539183607|365.5765489512697|363.4015471248057|355.70486791806945|328.9771417395261|319.58914178718396|313.6707691663701|316.34111811696806|324.04331054990797|336.2827156101944…	3811.0|3493.0|3426.0|3457.0|3394.0|3541.0|3417.0|3348.0|3260.0|3426.0|3456.0|3481.0|3617.0|3530.0|3418.0|3394.0|3229.0|3212.0|3498.0|3532.0|3685.0|3667.0|3641.0|3811.0|3647.0|3486.0|3516.0|3488.0|3426.0|3442.0|3685.0|3657.0|3690.0|3539.0|3495.0|3468.0|3643.0|3639.0|3569.0|3491.0|3575.0|3602.0|3648.0|3712.0|3644.0|3512.0|3449.0|3437.0|3524.0|3567.0|3555.0|3555.0|3608.0|3742.0|3580.0|3402.0|3555.0|…	123.922|1.582|1.574|1.566|1.556|1.547|1.538|1.53|1.521|1.512|1.504|1.496|1.488|1.479|1.468|1.46|1.452|1.444|1.434|1.426|1.418|1.41|1.401|1.39|1.382|1.374|1.366|1.358|1.35|1.342|1.332|1.323|1.312|1.304|1.296|1.286|1.278|1.269|1.259|1.249|1.24|1.232|1.224|1.216|1.203|1.194|1.186|1.178|1.167|1.156|1.144|1.134|1.125|1.115|1.105|1.092|1.082|1.072|1.06|1.047|1.037|1.025|1.014|1.003|0.991|0.979|0.969|0.…	123922|1582|1574|1566|1556|1547|1538|1530|1521|1512|1504|1496|1488|1479|1468|1460|1452|1444|1434|1426|1418|1410|1401|1390|1382|1374|1366|1358|1350|1342|1332|1323|1312|1304|1296|1286|1278|1269|1259|1249|1240|1232|1224|1216|1203|1194|1186|1178|1167|1156|1144|1134|1125|1115|1105|1092|1082|1072|1060|1047|1037|1025|1014|1003|991|979|969|959|946|937|926|915|903|894|881|871|861|850|836|827|817|806|794|7…	3.03095181E8|3252127.0|3277006.0|3285012.0|3278008.0|3289849.0|3303974.0|3308532.0|3305922.0|3304542.0|3292114.0|3284415.0|3293980.0|3296591.0|3282694.0|3286584.0|3297017.0|3292922.0|3280152.0|3285241.0|3278816.0|3269505.0|3278497.0|3259485.0|3269316.0|3243884.0|3229143.0|3214835.0|3210065.0|3222526.0|3221874.0|3219816.0|3214022.0|3200176.0|3189523.0|3196688.0|3200421.0|3183570.0|3175703.0|315903…	0.111945	2.98561	-0.0143852	2.16115	7.17918	0.00818939	123.922	123922	0	0	1	256	3.125	Relative ROI: min max: 1060.0 <-> 3811.0	1.0 <-> 256.0	1	1	1	Cluster(s) of 123922.0 voxels is(are) detected. If more than one cluster the texture calculation is only performed on the largest cluster. (size ok >= 16.0vx)	0.143805	0.000147474	289.073	0.885228	3.96505	13.1716	13.4989	0.981863	1.07557	0.000104233	18040.2
23	2011-08-15	89	809	2568.8	331.039	3666	2354	2579	2798	0	0	103299	809.0|1436.0|1455.0|1427.0|1485.0|1341.0|1424.0|1360.0|1474.0|1352.0|1472.0|1336.0|1433.0|1494.0|1699.0|1705.0|809.0|1779.0|1746.0|1632.0|1877.0|1728.0|1681.0|1776.0|1841.0|1661.0|1731.0|1800.0|1791.0|1794.0|1850.0|1800.0|1720.0|1963.0|1990.0|1975.0|1945.0|1893.0|2068.0|1905.0|2020.0|1923.0|1887.0|2053.0|2023.0|2095.0|1978.0|2126.0|2101.0|2056.0|1972.0|1960.0|1990.0|2020.0|1993.0|2017.0|2074.0|21…	2568.8046154228846|2278.721153846154|2297.03128371089|2311.6434023991296|2341.7571743929398|2366.6357541899415|2394.0688487584657|2410.352337514254|2420.8845265588875|2436.658878504668|2449.389810426541|2451.38157894737|2463.5513905683188|2473.9289215686276|2475.2111801242254|2489.8677581864004|2484.8066157760854|2506.2064516129017|2509.687989556136|2541.1580345285515|2559.280323450135|2559.47275…	331.0389532178497|338.85969574245394|343.0398061773474|356.43467819143467|356.66100330502957|348.7240160815271|357.8319384330909|358.2295883954139|360.0638422552345|359.6411509656552|362.4305273391819|354.00217485801625|345.0259730613658|352.7455268498278|321.54188718831006|316.1179655673186|313.58518775872835|299.9193116602591|296.6422457618462|297.1777835768485|288.04122779912046|292.9208515612…	3666.0|3136.0|3170.0|3267.0|3322.0|3288.0|3356.0|3346.0|3481.0|3475.0|3411.0|3426.0|3552.0|3621.0|3666.0|3478.0|3480.0|3348.0|3504.0|3437.0|3547.0|3473.0|3372.0|3342.0|3366.0|3384.0|3334.0|3356.0|3336.0|3308.0|3380.0|3382.0|3311.0|3295.0|3251.0|3342.0|3352.0|3320.0|3402.0|3356.0|3420.0|3346.0|3386.0|3433.0|3290.0|3304.0|3329.0|3344.0|3368.0|3394.0|3378.0|3299.0|3398.0|3445.0|3629.0|3454.0|3384.0|…	40.213|0.936|0.927|0.917|0.906|0.895|0.886|0.877|0.866|0.856|0.844|0.836|0.827|0.816|0.805|0.794|0.786|0.775|0.766|0.753|0.742|0.734|0.722|0.713|0.703|0.692|0.683|0.674|0.664|0.652|0.644|0.635|0.624|0.616|0.604|0.595|0.584|0.576|0.567|0.554|0.543|0.533|0.524|0.512|0.501|0.49|0.481|0.467|0.455|0.444|0.432|0.418|0.407|0.393|0.379|0.364|0.347|0.331|0.314|0.298|0.281|0.265|0.249|0.235|0.219|0.202|0.1…	40213|936|927|917|906|895|886|877|866|856|844|836|827|816|805|794|786|775|766|753|742|734|722|713|703|692|683|674|664|652|644|635|624|616|604|595|584|576|567|554|543|533|524|512|501|490|481|467|455|444|432|418|407|393|379|364|347|331|314|298|281|265|249|235|219|202|183|166|149|132|114|98|82|65|48|31|14|1|	1.0329934E8|2132883.0|2129348.0|2119777.0|2121632.0|2118139.0|2121145.0|2113879.0|2096486.0|2085780.0|2067285.0|2049355.0|2037357.0|2018726.0|1992545.0|1976955.0|1953058.0|1942310.0|1922421.0|1913492.0|1898986.0|1878653.0|1845990.0|1832694.0|1820078.0|1804336.0|1775457.0|1742723.0|1715117.0|1704006.0|1682371.0|1662451.0|1629375.0|1629749.0|1609769.0|1601101.0|1571909.0|1554413.0|1523612.0|1503186…	-0.202115	2.95183	-0.0481706	2.08188	6.91586	0.0096961	40.213	40213	0	0	1	256	3.125	Relative ROI: min max: 809.0 <-> 3666.0	1.0 <-> 256.0	1	1	1	Cluster(s) of 40213.0 voxels is(are) detected. If more than one cluster the texture calculation is only performed on the largest cluster. (size ok >= 16.0vx)	0.133134	0.000168106	355.682	0.796652	3.89225	12.9298	15.0164	0.983751	1.0674	7.0921e-05	25910.9
24	2011-08-25	88.1	996	2065.67	319.356	3431	1859	2074	2278	0	0	78375.7	996.0|996.0|1032.0|1072.0|1091.0|1124.0|1105.0|1156.0|1178.0|1244.0|1246.0|1309.0|1320.0|1226.0|1285.0|1272.0|1236.0|1322.0|1341.0|1249.0|1244.0|1196.0|1206.0|1134.0|1151.0|1170.0|1249.0|1341.0|1285.0|1254.0|1221.0|1229.0|1328.0|1333.0|1477.0|1427.0|1413.0|1542.0|1554.0|1591.0|1606.0|1574.0|1577.0|1560.0|1554.0|1545.0|1580.0|1483.0|1508.0|1397.0|1405.0|1460.0|1419.0|1452.0|1545.0|1620.0|1565.0|16…	2065.6725264877937|1809.2132701421817|1826.6232227488165|1852.183132530119|1864.330900243308|1888.7862407862408|1905.4702233250612|1926.7010050251265|1941.7030456852792|1965.8833333333307|1980.1101036269424|2011.3595800524954|2029.9416445623358|2043.6729222520103|2061.802168021681|2063.8203017832634|2056.9805555555554|2044.702247191011|2055.981534090908|2038.9266187050362|2031.6647230320698|2035.…	319.35561784875983|342.98388451525386|341.99040025750224|340.5606295009615|339.51878425244763|331.97655183081105|322.528869935908|314.63021854408794|313.96711755282456|315.3341946849518|304.11784777998696|305.2510981256415|305.1687523599422|318.21702972459224|334.7210121645479|329.209981438363|322.8419370041327|331.0462238940371|330.96682312776204|336.0592985905055|342.93831285403803|358.57067259…	3431.0|2609.0|2689.0|2795.0|2819.0|2679.0|2777.0|2777.0|2890.0|3054.0|3180.0|2913.0|2950.0|2970.0|3386.0|3231.0|3362.0|3313.0|3121.0|3224.0|3110.0|3198.0|3165.0|3203.0|3183.0|3175.0|3368.0|3406.0|3431.0|3046.0|3224.0|3007.0|3224.0|3290.0|3227.0|3217.0|2936.0|3054.0|2855.0|2978.0|2924.0|2896.0|2864.0|2855.0|2896.0|2861.0|2893.0|2921.0|3173.0|2970.0|2855.0|3024.0|3279.0|2970.0|2947.0|2849.0|2825.0|…	37.942|0.844|0.844|0.83|0.822|0.814|0.806|0.796|0.788|0.78|0.772|0.762|0.754|0.746|0.738|0.729|0.72|0.712|0.704|0.695|0.686|0.678|0.669|0.659|0.649|0.639|0.63|0.62|0.61|0.598|0.588|0.579|0.57|0.558|0.55|0.54|0.53|0.52|0.509|0.498|0.49|0.478|0.47|0.46|0.45|0.44|0.43|0.419|0.41|0.399|0.388|0.38|0.37|0.36|0.35|0.34|0.331|0.319|0.308|0.297|0.288|0.275|0.266|0.254|0.243|0.233|0.221|0.21|0.199|0.188|0.…	37942|844|844|830|822|814|806|796|788|780|772|762|754|746|738|729|720|712|704|695|686|678|669|659|649|639|630|620|610|598|588|579|570|558|550|540|530|520|509|498|490|478|470|460|450|440|430|419|410|399|388|380|370|360|350|340|331|319|308|297|288|275|266|254|243|233|221|210|199|188|177|165|152|139|124|110|93|74|54|37|15|	7.8375747E7|1526976.0|1541670.0|1537312.0|1532480.0|1537472.0|1535809.0|1533654.0|1530062.0|1533389.0|1528645.0|1532656.0|1530576.0|1524580.0|1521610.0|1504525.0|1481026.0|1455828.0|1447411.0|1417054.0|1393722.0|1380378.0|1362471.0|1347426.0|1315276.0|1302068.0|1297667.0|1294507.0|1279271.0|1256620.0|1236380.0|1220305.0|1213742.0|1199488.0|1202928.0|1193926.0|1173559.0|1147753.0|1121176.0|1114049…	-0.0179779	3.10808	0.108078	2.13568	7.09456	0.00867615	37.942	37942	0	0	1	256	3.125	Relative ROI: min max: 996.0 <-> 3431.0	1.0 <-> 256.0	1	1	1	Cluster(s) of 37942.0 voxels is(are) detected. If more than one cluster the texture calculation is only performed on the largest cluster. (size ok >= 16.0vx)	0.134286	0.000154613	345.367	0.845839	3.93199	13.0618	14.7689	0.984308	1.0651	0.000154866	13903.6
25	2011-09-23	8.06667	1452	2927.88	337.281	3753	2707	2972	3183	0	0	215123	1452.0|1629.0|1638.0|1629.0|1684.0|1620.0|1603.0|1658.0|1664.0|1785.0|1740.0|1452.0|1752.0|1871.0|1734.0|1844.0|1847.0|1661.0|1847.0|1890.0|1865.0|1847.0|2020.0|2092.0|2047.0|2029.0|1984.0|1856.0|1803.0|2059.0|1847.0|2071.0|2080.0|2186.0|2077.0|2138.0|2174.0|2147.0|2135.0|2153.0|2111.0|2047.0|2186.0|2080.0|2059.0|1963.0|2080.0|2074.0|2162.0|2023.0|2156.0|2120.0|2259.0|2174.0|2268.0|2174.0|2198.0|…	2927.8821079565873|2621.4112149532716|2662.4910366328936|2669.532761310454|2697.507075471698|2716.797448165868|2749.7776886035313|2753.488278092154|2762.809135399674|2762.7863599013967|2788.595691797849|2785.919866444071|2799.428330522766|2829.7928692699484|2836.4114627887066|2844.0991379310353|2858.7539130434766|2875.9446397188026|2874.4168141592954|2878.161607142856|2884.75585585586|2909.639745…	337.28125871189167|400.8725091559236|405.39470931494157|417.5169087013139|416.82896581498545|426.5266515601287|425.5691283462632|413.5840382970085|403.75512192538315|394.69382416563053|386.88637782105195|382.9289440827672|364.35382568802976|355.9234879198865|346.4681572551594|343.17303567303964|343.4455483167623|344.0463060859295|339.13423436866947|346.31567936781215|348.6420178490429|333.0730586…	3753.0|3619.0|3647.0|3738.0|3666.0|3753.0|3738.0|3662.0|3690.0|3671.0|3661.0|3664.0|3608.0|3627.0|3603.0|3558.0|3569.0|3684.0|3666.0|3629.0|3609.0|3635.0|3697.0|3600.0|3676.0|3598.0|3608.0|3623.0|3674.0|3578.0|3643.0|3718.0|3647.0|3589.0|3636.0|3640.0|3679.0|3656.0|3595.0|3589.0|3612.0|3680.0|3662.0|3602.0|3632.0|3645.0|3621.0|3617.0|3602.0|3639.0|3564.0|3596.0|3628.0|3549.0|3561.0|3631.0|3585.0|…	73.474|1.284|1.283|1.282|1.272|1.254|1.246|1.237|1.226|1.217|1.207|1.198|1.186|1.178|1.169|1.16|1.15|1.138|1.13|1.12|1.11|1.102|1.092|1.08|1.07|1.062|1.053|1.04|1.031|1.021|1.01|1.0|0.986|0.977|0.964|0.954|0.942|0.932|0.92|0.908|0.897|0.883|0.873|0.861|0.849|0.836|0.825|0.811|0.8|0.788|0.776|0.764|0.752|0.739|0.728|0.716|0.705|0.692|0.68|0.667|0.655|0.642|0.63|0.617|0.604|0.59|0.577|0.562|0.549|0…	73474|1284|1283|1282|1272|1254|1246|1237|1226|1217|1207|1198|1186|1178|1169|1160|1150|1138|1130|1120|1110|1102|1092|1080|1070|1062|1053|1040|1031|1021|1010|1000|986|977|964|954|942|932|920|908|897|883|873|861|849|836|825|811|800|788|776|764|752|739|728|716|705|692|680|667|655|642|630|617|604|590|577|562|549|533|521|506|492|478|466|451|437|422|408|396|381|365|349|334|318|299|283|265|249|230|208|17…	2.1512321E8|3365892.0|3415976.0|3422341.0|3431229.0|3406864.0|3426223.0|3406065.0|3387204.0|3362311.0|3365835.0|3337532.0|3320122.0|3333496.0|3315765.0|3299155.0|3287567.0|3272825.0|3248091.0|3223541.0|3202079.0|3206423.0|3186014.0|3187388.0|3179140.0|3159321.0|3136235.0|3107812.0|3067217.0|3037349.0|3018166.0|2998733.0|2958023.0|2924669.0|2889597.0|2856934.0|2823158.0|2790435.0|2746767.0|2711937…	-0.562708	2.95601	-0.0439937	2.16813	7.20237	0.00781414	73.474	73474	0	0	1	256	3.125	Relative ROI: min max: 1452.0 <-> 3753.0	1.0 <-> 256.0	1	1	1	Cluster(s) of 73474.0 voxels is(are) detected. If more than one cluster the texture calculation is only performed on the largest cluster. (size ok >= 16.0vx)	0.112441	0.000107222	575.824	0.794219	4.08442	13.5681	19.1074	0.987379	1.0517	6.17484e-05	28521.3
26	2011-10-09	93.1667	1226	2705.31	450.79	3754	2412	2731	3021	0	0	85755.5	1226.0|1234.0|1251.0|1226.0|1394.0|1392.0|1296.0|1386.0|1516.0|1626.0|1638.0|1583.0|1708.0|1752.0|1702.0|1737.0|1785.0|1844.0|1812.0|1815.0|1899.0|1942.0|1920.0|1711.0|1841.0|1896.0|2026.0|1899.0|1978.0|2056.0|2071.0|2020.0|2074.0|2044.0|2032.0|2062.0|2108.0|2147.0|2296.0|2329.0|2329.0|2390.0|2504.0|2354.0|2424.0|2348.0|2461.0|2262.0|2290.0|2281.0|2332.0|2439.0|2479.0|2551.0|2489.0|2508.0|2533.0|…	2705.306792012377|2095.4648058252424|2130.1461916461935|2167.1279503105566|2201.900628930818|2230.9363867684465|2279.538560411311|2310.629242819845|2342.2282321899684|2389.328437917224|2418.193243243247|2452.6347469220277|2496.0083333333355|2526.379213483148|2569.9758179231876|2579.0043352601165|2606.725146198826|2639.893175074181|2649.531626506025|2665.009174311929|2688.343167701868|2705.1577287…	450.7903593908677|368.49812440962137|362.4543275526769|362.49633079508334|370.64536127689803|364.8947159307339|341.106729942878|337.4647543823508|334.98268674166445|317.49119434036993|309.11017314791746|314.87902151578135|295.1509687854664|297.7179015339227|300.7655916054027|301.54177278223045|309.9988358954881|293.37491409539916|299.02728684331106|312.2492044266355|291.5419947801683|280.37867090…	3754.0|3142.0|3059.0|3097.0|3200.0|3131.0|3078.0|3208.0|3190.0|3253.0|3198.0|3318.0|3258.0|3279.0|3262.0|3215.0|3340.0|3334.0|3352.0|3344.0|3396.0|3402.0|3496.0|3454.0|3346.0|3415.0|3491.0|3473.0|3561.0|3667.0|3600.0|3541.0|3616.0|3578.0|3543.0|3676.0|3577.0|3574.0|3662.0|3754.0|3691.0|3713.0|3725.0|3697.0|3753.0|3754.0|3704.0|3662.0|3704.0|3745.0|3707.0|3700.0|3732.0|3685.0|3711.0|3647.0|3684.0|…	31.699|0.824|0.814|0.805|0.795|0.786|0.778|0.766|0.758|0.749|0.74|0.731|0.72|0.712|0.703|0.692|0.684|0.674|0.664|0.654|0.644|0.634|0.624|0.615|0.603|0.594|0.586|0.573|0.564|0.555|0.544|0.535|0.524|0.514|0.504|0.494|0.482|0.471|0.458|0.445|0.433|0.42|0.407|0.394|0.382|0.368|0.356|0.344|0.33|0.317|0.303|0.286|0.274|0.258|0.242|0.228|0.214|0.199|0.184|0.168|0.151|0.138|0.12|0.094|0.067|0.01|	31699|824|814|805|795|786|778|766|758|749|740|731|720|712|703|692|684|674|664|654|644|634|624|615|603|594|586|573|564|555|544|535|524|514|504|494|482|471|458|445|433|420|407|394|382|368|356|344|330|317|303|286|274|258|242|228|214|199|184|168|151|138|120|94|67|10|	8.575552E7|1726663.0|1733939.0|1744538.0|1750511.0|1753516.0|1773481.0|1769942.0|1775409.0|1789607.0|1789463.0|1792876.0|1797126.0|1798782.0|1806693.0|1784671.0|1783000.0|1779288.0|1759289.0|1742916.0|1731293.0|1715070.0|1695321.0|1684704.0|1656374.0|1642005.0|1629076.0|1599873.0|1584724.0|1579459.0|1559043.0|1540188.0|1521655.0|1498779.0|1478374.0|1458519.0|1422051.0|1409085.0|1383293.0|1348227.…	-0.259415	2.65171	-0.348292	2.25991	7.50726	0.0062766	31.699	31699	0	0	1	256	3.125	Relative ROI: min max: 1226.0 <-> 3754.0	1.0 <-> 256.0	1	1	1	Cluster(s) of 31699.0 voxels is(are) detected. If more than one cluster the texture calculation is only performed on the largest cluster. (size ok >= 16.0vx)	0.130948	0.000110719	378.676	0.907992	4.05552	13.4721	15.4688	0.984509	1.06408	0.000146683	24647.2
27	2011-11-14	92.1333	1720	2933.63	331.551	3721	2698	2961	3193	0	0	45441.9	1720.0|1720.0|1832.0|1896.0|1868.0|1920.0|1945.0|1847.0|1893.0|2008.0|1939.0|1862.0|1929.0|2210.0|2132.0|2290.0|2308.0|2381.0|2299.0|2290.0|2464.0|2363.0|2311.0|2557.0|2517.0|2542.0|2479.0|2698.0|2710.0|2548.0|2551.0|2482.0|2570.0|2765.0|2695.0|2689.0|2780.0|2792.0|2762.0|2695.0|2816.0|2430.0|2734.0|2771.0|2875.0|2762.0|2804.0|2990.0|2870.0|2990.0|2927.0|2933.0|3054.0|	2933.6291155584263|2543.280219780218|2557.336431226766|2588.4943181818153|2612.5211538461513|2642.820312500001|2647.7310756972115|2673.75303643725|2699.497942386834|2734.4369747899127|2755.4166666666683|2796.9891304347816|2811.6452328159644|2857.0656108597263|2888.916666666669|2908.1250000000014|2948.6425120772933|2961.128078817736|2995.72864321608|3042.7036082474237|3068.5356200527704|3084.56097…	331.55126034380254|268.17483132873105|266.05563085554206|256.24478554544675|260.3997583867912|255.54019631195484|245.7733655252979|251.03055554795617|243.84683471874456|253.80757246967374|259.78949297920656|261.58894466091056|260.02358428447894|252.47736826707873|258.17571804662253|251.91634568653257|245.67186341320502|242.15787577071907|243.59531011333988|235.09246324720945|237.19867021839607|23…	3721.0|3293.0|3302.0|3243.0|3371.0|3334.0|3368.0|3428.0|3536.0|3340.0|3415.0|3473.0|3463.0|3411.0|3470.0|3547.0|3617.0|3498.0|3567.0|3674.0|3696.0|3637.0|3611.0|3665.0|3636.0|3603.0|3592.0|3544.0|3598.0|3574.0|3572.0|3641.0|3557.0|3632.0|3625.0|3639.0|3520.0|3549.0|3643.0|3696.0|3596.0|3713.0|3648.0|3661.0|3718.0|3665.0|3674.0|3586.0|3596.0|3721.0|3598.0|3514.0|3320.0|	15.49|0.546|0.538|0.528|0.52|0.512|0.502|0.494|0.486|0.476|0.468|0.46|0.451|0.442|0.432|0.424|0.414|0.406|0.398|0.388|0.379|0.369|0.357|0.347|0.336|0.326|0.314|0.304|0.291|0.281|0.268|0.257|0.244|0.233|0.222|0.209|0.196|0.183|0.174|0.164|0.154|0.144|0.134|0.124|0.114|0.104|0.094|0.083|0.073|0.057|0.043|0.025|0.002|	15490|546|538|528|520|512|502|494|486|476|468|460|451|442|432|424|414|406|398|388|379|369|357|347|336|326|314|304|291|281|268|257|244|233|222|209|196|183|174|164|154|144|134|124|114|104|94|83|73|57|43|25|2|	4.5441915E7|1388631.0|1375847.0|1366725.0|1358511.0|1353124.0|1329161.0|1320834.0|1311956.0|1301592.0|1289535.0|1286615.0|1268052.0|1262823.0|1248012.0|1233045.0|1220738.0|1202218.0|1192300.0|1180569.0|1162975.0|1138203.0|1101854.0|1083966.0|1054193.0|1025284.0|987309.0|959373.0|922808.0|890463.0|852660.0|817322.0|775248.0|744837.0|708306.0|666122.0|628632.0|588213.0|561573.0|529446.0|500784.0|46…	-0.350684	2.55307	-0.446932	2.2208	7.37732	0.00679123	15.49	15490	0	0	1	256	3.125	Relative ROI: min max: 1720.0 <-> 3721.0	1.0 <-> 256.0	1	1	1	Cluster(s) of 15490.0 11652.0 voxels is(are) detected. If more than one cluster the texture calculation is only performed on the largest cluster. (size ok >= 16.0vx)	0.116332	0.000122969	531.036	0.850459	3.99857	13.283	18.3002	0.986564	1.05462	0.000143808	26040.6
28	2011-11-16	87.5333	749	2112.31	313.784	3714	1899	2108	2326	0	0	216833	749.0|880.0|884.0|978.0|1043.0|1151.0|1062.0|1126.0|1163.0|1112.0|1153.0|1103.0|1251.0|1282.0|1272.0|1158.0|1241.0|1304.0|1249.0|1264.0|1336.0|1328.0|1341.0|1378.0|1389.0|1378.0|1449.0|1411.0|1357.0|1438.0|1416.0|1322.0|1460.0|1333.0|1341.0|1381.0|1370.0|1381.0|1441.0|1349.0|1373.0|1277.0|1373.0|1405.0|1320.0|1386.0|1328.0|1384.0|1444.0|1452.0|1474.0|1554.0|1594.0|1502.0|1583.0|1452.0|1386.0|1480…	2112.3113529205434|1849.9640338504933|1867.2468265162174|1886.4788434414656|1896.1872766261615|1914.3424460431638|1919.568017366136|1926.3255644573944|1937.5417888563059|1957.8399705014758|1978.584386617099|1984.5179640718552|1992.953313253012|2006.5909090909106|2014.705568268501|2011.5998463901697|2038.4609435421523|2052.5643024162127|2054.371271585552|2072.724328593994|2077.1709062003165|2088.8…	313.78404267255513|469.5811109083826|449.4205904766401|434.7697831749482|408.0500475036219|394.10388379197195|381.36819451486855|360.73812154057174|348.11250016312334|343.59005882061405|340.3685457972254|324.27973800360604|321.9410341147174|322.9296352323442|331.23483037309006|334.05468168142653|328.21644066672775|321.8661164481603|317.39222374826886|308.2354109362494|295.9960176964943|299.678275…	3714.0|3714.0|3615.0|3293.0|3295.0|3243.0|3150.0|3007.0|2938.0|2933.0|2907.0|2927.0|2947.0|2861.0|3001.0|3144.0|3070.0|3073.0|3049.0|3126.0|2970.0|2978.0|3038.0|2955.0|2978.0|2890.0|2987.0|2953.0|2907.0|2913.0|2840.0|2875.0|2822.0|2955.0|2913.0|3013.0|2890.0|3062.0|2881.0|2825.0|2881.0|2984.0|2910.0|2998.0|2967.0|3016.0|2893.0|2927.0|2878.0|2843.0|2947.0|2958.0|3016.0|2998.0|2996.0|3051.0|3046.0|…	102.652|1.418|1.418|1.418|1.399|1.39|1.382|1.373|1.364|1.356|1.345|1.336|1.328|1.32|1.311|1.302|1.293|1.283|1.274|1.266|1.258|1.248|1.238|1.23|1.22|1.212|1.204|1.195|1.186|1.178|1.169|1.16|1.152|1.144|1.134|1.126|1.118|1.109|1.098|1.089|1.079|1.07|1.06|1.051|1.039|1.03|1.016|1.006|0.994|0.983|0.97|0.96|0.948|0.937|0.925|0.914|0.902|0.892|0.878|0.868|0.855|0.845|0.834|0.823|0.811|0.8|0.791|0.779|0…	102652|1418|1418|1418|1399|1390|1382|1373|1364|1356|1345|1336|1328|1320|1311|1302|1293|1283|1274|1266|1258|1248|1238|1230|1220|1212|1204|1195|1186|1178|1169|1160|1152|1144|1134|1126|1118|1109|1098|1089|1079|1070|1060|1051|1039|1030|1016|1006|994|983|970|960|948|937|925|914|902|892|878|868|855|845|834|823|811|800|791|779|770|757|746|735|724|714|703|692|680|670|660|650|638|626|617|608|596|585|573|5…	2.16832985E8|2623249.0|2647756.0|2675027.0|2652766.0|2660936.0|2652843.0|2644845.0|2642807.0|2654831.0|2661196.0|2651316.0|2646642.0|2648700.0|2641279.0|2619103.0|2635730.0|2633440.0|2617269.0|2624069.0|2613081.0|2606909.0|2581816.0|2577128.0|2559315.0|2548424.0|2534522.0|2507557.0|2482447.0|2450971.0|2426277.0|2395843.0|2390139.0|2365174.0|2344969.0|2329284.0|2314987.0|2309233.0|2288111.0|225738…	0.00786682	3.02825	0.028255	2.04544	6.79482	0.0105522	102.652	102652	0	0	1	256	3.125	Relative ROI: min max: 749.0 <-> 3714.0	1.0 <-> 256.0	1	1	1	Cluster(s) of 102652.0 voxels is(are) detected. If more than one cluster the texture calculation is only performed on the largest cluster. (size ok >= 16.0vx)	0.165141	0.00023125	191.734	0.868307	3.76228	12.498	11.006	0.977753	1.09339	9.80889e-05	14725.2
29	2011-06-07	100.333	1871	3320.66	246.993	4011	3193	3360	3490	0	0	484857	1871.0|1926.0|1871.0|1905.0|2035.0|1966.0|2138.0|2047.0|2144.0|2159.0|2159.0|2296.0|2360.0|2357.0|2354.0|2421.0|2424.0|2186.0|2366.0|2436.0|2514.0|2363.0|2332.0|2492.0|2250.0|2489.0|2415.0|2504.0|2455.0|2332.0|2585.0|2492.0|2381.0|2582.0|2579.0|2501.0|2250.0|2421.0|2433.0|2406.0|2514.0|2427.0|2452.0|2342.0|2433.0|2517.0|2400.0|2576.0|2600.0|2725.0|2676.0|2664.0|2640.0|2722.0|2801.0|2795.0|2643.0|…	3320.6627674437764|3061.8685121107296|3087.1878549584953|3104.970445522722|3122.3523385300687|3138.327035537559|3157.4352567014985|3177.7448275862102|3193.0625869262835|3209.6161426560293|3233.925592417064|3245.8707515557685|3267.704116222764|3287.4442270058685|3295.9544328875704|3302.738107160743|3307.168607594941|3314.887468030686|3321.896640826876|3335.4600522193164|3344.0738786279685|3354.488…	246.99334625988035|336.6745191514843|337.3932251675731|332.5110908000012|331.2233424498009|327.89715730592184|326.91804756645257|322.55488235092446|322.46905782551386|314.91136307008406|308.2419383662407|302.5739326692463|293.03876745654594|287.9732373697805|285.32550323680937|282.4225854817706|275.9222683180135|269.57328527602607|265.2477690405032|255.7624874189999|253.6186400774181|252.31384100…	4011.0|3818.0|3832.0|3845.0|3827.0|3804.0|3815.0|3827.0|3814.0|3818.0|3862.0|3877.0|3821.0|3818.0|3863.0|3834.0|3835.0|3832.0|3854.0|3881.0|3902.0|3917.0|3950.0|3949.0|3911.0|3936.0|3929.0|3921.0|3869.0|3859.0|3827.0|3847.0|3832.0|3808.0|3825.0|3850.0|3819.0|3861.0|3804.0|3766.0|3804.0|3786.0|3802.0|3766.0|3798.0|3791.0|3827.0|3747.0|3772.0|3736.0|3755.0|3875.0|3884.0|3939.0|3918.0|3809.0|3711.0|…	146.012|2.312|2.289|2.267|2.245|2.223|2.201|2.175|2.157|2.131|2.11|2.089|2.065|2.044|2.019|1.997|1.975|1.955|1.935|1.915|1.895|1.877|1.855|1.838|1.824|1.807|1.791|1.774|1.756|1.74|1.724|1.709|1.692|1.675|1.659|1.621|1.574|1.528|1.482|1.438|1.395|1.381|1.369|1.357|1.344|1.33|1.318|1.303|1.29|1.275|1.258|1.243|1.226|1.21|1.194|1.177|1.163|1.146|1.132|1.117|1.101|1.088|1.073|1.058|1.043|0.99|0.94|0.…	146012|2312|2289|2267|2245|2223|2201|2175|2157|2131|2110|2089|2065|2044|2019|1997|1975|1955|1935|1915|1895|1877|1855|1838|1824|1807|1791|1774|1756|1740|1724|1709|1692|1675|1659|1621|1574|1528|1482|1438|1395|1381|1369|1357|1344|1330|1318|1303|1290|1275|1258|1243|1226|1210|1194|1177|1163|1146|1132|1117|1101|1088|1073|1058|1043|990|940|927|915|902|890|876|866|854|842|831|820|807|796|784|775|764|756|…	4.84856612E8|7079040.0|7066573.0|7038968.0|7009681.0|6976501.0|6949515.0|6911595.0|6887436.0|6839692.0|6823583.0|6780624.0|6747809.0|6719536.0|6654532.0|6595568.0|6531658.0|6480605.0|6427870.0|6387406.0|6337020.0|6296374.0|6229601.0|6185262.0|6157284.0|6093663.0|6036549.0|5984248.0|5944820.0|5895987.0|5841378.0|5775677.0|5704829.0|5648871.0|5608464.0|5464605.0|5295323.0|5129838.0|4962470.0|481325…	-0.943693	4.29607	1.29607	2.05191	6.81629	0.0109301	146.012	146012	0	0	1	256	3.125	Relative ROI: min max: 1871.0 <-> 4011.0	1.0 <-> 256.0	1	1	1	Cluster(s) of 146012.0 voxels is(are) detected. If more than one cluster the texture calculation is only performed on the largest cluster. (size ok >= 16.0vx)	0.144759	0.000209065	309.714	0.820909	3.84873	12.7852	13.7601	0.981541	1.07692	4.62166e-05	31076.3
30	2012-05-07	81.2	1079	2281.79	330.87	3512	2077	2271	2492	0	0	52798.4	1079.0|1115.0|1079.0|1158.0|1226.0|1285.0|1349.0|1376.0|1497.0|1444.0|1466.0|1436.0|1519.0|1494.0|1563.0|1606.0|1609.0|1525.0|1696.0|1583.0|1693.0|1681.0|1678.0|1508.0|1761.0|1734.0|1705.0|1758.0|1764.0|1684.0|1746.0|1770.0|1841.0|1835.0|1835.0|1791.0|1687.0|1734.0|1818.0|1788.0|1749.0|1728.0|1746.0|1803.0|1655.0|1737.0|1773.0|1862.0|1672.0|1896.0|1800.0|1829.0|1725.0|1826.0|1856.0|1788.0|1999.0|…	2281.790656467434|2036.132653061222|2076.9174041297897|2129.6835820895544|2172.323262839876|2202.853211009174|2225.8260869565215|2247.0864779874214|2288.6210191082805|2304.722580645163|2303.3098360655754|2319.85049833887|2328.3501683501695|2336.5750853242307|2348.1228373702425|2336.3578947368433|2323.2392857142877|2347.8667883211683|2338.50925925926|2337.332706766915|2323.3505747126455|2312.60700…	330.8696807882098|466.1699331803976|449.64807178298724|444.4632935155512|439.65995652805105|419.9894747266016|381.8298264123749|377.9826629158457|377.0637729317947|381.77104328394864|392.38034500870884|406.4282035316907|404.81873393959444|405.06145658571427|387.04237019952416|356.5654414222169|329.9901295485817|315.59865854681067|292.98691335236765|291.11385814480167|279.64456382739473|284.984833…	3512.0|3241.0|3269.0|3407.0|3512.0|3418.0|3340.0|3329.0|3346.0|3198.0|3198.0|3188.0|3279.0|3331.0|3306.0|3288.0|3274.0|3065.0|3136.0|3183.0|3059.0|3173.0|3142.0|3157.0|3100.0|2950.0|2947.0|2843.0|2896.0|2878.0|2996.0|2970.0|3144.0|3019.0|3051.0|3065.0|2996.0|2950.0|2953.0|3004.0|3175.0|3100.0|2904.0|2774.0|2789.0|2738.0|2878.0|2801.0|2707.0|2676.0|2762.0|2753.0|2670.0|2738.0|2646.0|2701.0|2585.0|…	23.139|0.686|0.678|0.67|0.662|0.654|0.644|0.636|0.628|0.62|0.61|0.602|0.594|0.586|0.578|0.57|0.56|0.548|0.54|0.532|0.522|0.514|0.502|0.492|0.48|0.47|0.46|0.449|0.435|0.426|0.414|0.402|0.391|0.378|0.366|0.355|0.341|0.329|0.317|0.305|0.292|0.278|0.266|0.255|0.241|0.229|0.219|0.204|0.193|0.182|0.169|0.156|0.144|0.128|0.108|0.081|0.042|0.006|	23139|686|678|670|662|654|644|636|628|620|610|602|594|586|578|570|560|548|540|532|522|514|502|492|480|470|460|449|435|426|414|402|391|378|366|355|341|329|317|305|292|278|266|255|241|229|219|204|193|182|169|156|144|128|108|81|42|6|	5.2798354E7|1396787.0|1408150.0|1426888.0|1438078.0|1440666.0|1433432.0|1429147.0|1437254.0|1428928.0|1405019.0|1396550.0|1383040.0|1369233.0|1357215.0|1331724.0|1301014.0|1286631.0|1262795.0|1243461.0|1212789.0|1188680.0|1166171.0|1140483.0|1108903.0|1084073.0|1058478.0|1039301.0|1006372.0|979951.0|953862.0|932683.0|909088.0|885005.0|864366.0|839714.0|799435.0|759406.0|733656.0|709606.0|673178.0…	-0.0353663	3.24561	0.245613	2.14789	7.13514	0.00862228	23.139	23139	0	0	1	256	3.125	Relative ROI: min max: 1079.0 <-> 3512.0	1.0 <-> 256.0	1	1	1	Cluster(s) of 23139.0 voxels is(are) detected. If more than one cluster the texture calculation is only performed on the largest cluster. (size ok >= 16.0vx)	0.138466	0.000168097	326.89	0.863115	3.89935	12.9534	14.3793	0.982242	1.0735	0.00014332	17368.9
31	2012-04-27	80.8333	596	1700.28	302.527	2813	1494	1708	1911	0	0	98956.2	596.0|622.0|596.0|605.0|598.0|644.0|708.0|786.0|829.0|794.0|868.0|994.0|915.0|1050.0|967.0|998.0|1072.0|1048.0|892.0|920.0|924.0|930.0|1012.0|946.0|1025.0|1003.0|1012.0|998.0|1062.0|976.0|981.0|948.0|965.0|970.0|965.0|948.0|978.0|1038.0|1057.0|1052.0|1007.0|939.0|961.0|853.0|1021.0|1005.0|1093.0|1064.0|1136.0|1131.0|1115.0|1173.0|1204.0|1191.0|1141.0|1126.0|1191.0|1191.0|1146.0|1170.0|1144.0|1231…	1700.2775773195751|1436.5004219409298|1475.2369098712463|1509.4040139616063|1542.134991119006|1587.8954012623979|1631.3926605504573|1658.34976744186|1675.1149858623921|1684.0325670498078|1682.7668292682913|1699.4421364985171|1707.759759759759|1713.722391084092|1715.2158273381283|1704.018750000001|1692.489495798318|1685.6186440677955|1689.8545454545451|1689.1180931744307|1688.063457330415|1697.411…	302.52667653066214|382.61887069352963|380.75023817945635|365.08295208569905|345.05239579648384|323.7020246791429|321.3043056463249|310.24934081588356|298.97184162487025|294.7466066942557|289.2968249885976|275.76762635197645|268.20580660574717|268.5595746230986|281.40936353132037|273.2701610100113|286.12642629165714|300.9642144528355|315.6363307375722|330.59333725094524|329.16714462757363|325.5000…	2813.0|2520.0|2384.0|2305.0|2504.0|2314.0|2427.0|2579.0|2445.0|2514.0|2533.0|2612.0|2464.0|2455.0|2585.0|2439.0|2461.0|2467.0|2692.0|2637.0|2579.0|2637.0|2539.0|2448.0|2458.0|2409.0|2520.0|2412.0|2436.0|2517.0|2442.0|2455.0|2554.0|2594.0|2560.0|2520.0|2485.0|2570.0|2588.0|2655.0|2813.0|2753.0|2686.0|2570.0|2634.0|2646.0|2455.0|2514.0|2458.0|2406.0|2442.0|2576.0|2427.0|2427.0|2433.0|2433.0|2539.0|…	58.2|1.185|1.165|1.146|1.126|1.109|1.09|1.075|1.061|1.044|1.025|1.011|0.999|0.987|0.973|0.96|0.952|0.944|0.935|0.923|0.914|0.904|0.896|0.887|0.873|0.864|0.856|0.847|0.837|0.825|0.813|0.8|0.787|0.775|0.762|0.748|0.735|0.722|0.71|0.698|0.69|0.682|0.674|0.666|0.658|0.65|0.642|0.634|0.626|0.618|0.61|0.602|0.594|0.586|0.578|0.569|0.559|0.55|0.54|0.53|0.52|0.51|0.5|0.488|0.477|0.463|0.452|0.44|0.428|0.…	58200|1185|1165|1146|1126|1109|1090|1075|1061|1044|1025|1011|999|987|973|960|952|944|935|923|914|904|896|887|873|864|856|847|837|825|813|800|787|775|762|748|735|722|710|698|690|682|674|666|658|650|642|634|626|618|610|602|594|586|578|569|559|550|540|530|520|510|500|488|477|463|452|440|428|418|405|395|381|369|352|341|327|310|295|276|261|243|221|197|174|151|130|113|97|81|65|50|33|14|2|	9.8956155E7|1702253.0|1718651.0|1729777.0|1736444.0|1760976.0|1778218.0|1782726.0|1777297.0|1758130.0|1724836.0|1718136.0|1706052.0|1691444.0|1668905.0|1635858.0|1611250.0|1591224.0|1580014.0|1559056.0|1542890.0|1534460.0|1532732.0|1524219.0|1510620.0|1484475.0|1483505.0|1463924.0|1425347.0|1402047.0|1386537.0|1355672.0|1328698.0|1304808.0|1276997.0|1253953.0|1235411.0|1229732.0|1211772.0|1193294…	-0.126777	2.88714	-0.112858	2.15476	7.15796	0.00808771	58.2	58200	0	0	1	256	3.125	Relative ROI: min max: 596.0 <-> 2813.0	1.0 <-> 256.0	1	1	1	Cluster(s) of 58200.0 voxels is(are) detected. If more than one cluster the texture calculation is only performed on the largest cluster. (size ok >= 16.0vx)	0.137734	0.000140855	326.147	0.865267	3.96186	13.161	14.3648	0.98307	1.07005	0.000144502	17621.2
32	2012-06-04	87.1333	825	2249.8	531.747	3971	1832	2216	2686	0	0	189028	825.0|847.0|825.0|874.0|926.0|965.0|954.0|1023.0|952.0|972.0|924.0|1048.0|1146.0|1141.0|1153.0|1151.0|1105.0|1043.0|1105.0|1148.0|1129.0|1115.0|1186.0|1129.0|1211.0|1139.0|1076.0|1126.0|1062.0|1045.0|1115.0|1168.0|1110.0|1144.0|1214.0|1378.0|1312.0|1357.0|1282.0|1373.0|1354.0|1314.0|1376.0|1378.0|1333.0|1483.0|1491.0|1480.0|1531.0|1620.0|1606.0|1612.0|1586.0|1667.0|1684.0|1580.0|1542.0|1658.0|164…	2249.7967031659023|1762.853201457573|1802.5722604552661|1844.8660907127428|1894.6851953769938|1936.946719012902|1984.7018244013689|2025.065889212829|2066.4288288288276|2092.698520345251|2102.4101440200384|2107.9898412698385|2118.6825192802053|2129.314694408323|2141.674983585033|2142.7476821192054|2150.971887550199|2136.466216216214|2151.4195756331274|2161.552321552321|2163.854239663626|2177.82907…	531.7466937408232|547.7169132644203|548.7664787197407|545.6732277518752|544.5805907074907|549.6808526644577|545.3990395532319|551.0791372241239|545.6173833546261|541.793980560345|528.973069896814|513.6260228272823|515.6740573232518|514.324237347878|513.2739187199478|513.8204010620907|519.794809956148|508.00111613439526|514.4962980014318|511.6398627292019|513.560442146596|519.629600628664|522.7455…	3971.0|3825.0|3842.0|3841.0|3877.0|3894.0|3887.0|3920.0|3971.0|3903.0|3694.0|3558.0|3496.0|3452.0|3525.0|3511.0|3457.0|3680.0|3762.0|3690.0|3645.0|3756.0|3890.0|3920.0|3907.0|3926.0|3945.0|3909.0|3660.0|3503.0|3417.0|3454.0|3511.0|3543.0|3413.0|3402.0|3524.0|3406.0|3456.0|3378.0|3530.0|3404.0|3496.0|3516.0|3641.0|3667.0|3785.0|3585.0|3306.0|3470.0|3404.0|3424.0|3519.0|3714.0|3911.0|3930.0|3964.0|…	84.02|1.921|1.889|1.852|1.817|1.783|1.754|1.715|1.665|1.622|1.597|1.575|1.556|1.538|1.523|1.51|1.494|1.48|1.461|1.443|1.427|1.41|1.391|1.374|1.359|1.341|1.326|1.308|1.292|1.275|1.261|1.248|1.23|1.209|1.189|1.171|1.15|1.132|1.113|1.094|1.074|1.055|1.036|1.015|0.998|0.981|0.966|0.951|0.933|0.917|0.887|0.855|0.822|0.795|0.759|0.73|0.71|0.688|0.668|0.646|0.624|0.606|0.59|0.575|0.562|0.544|0.508|0.484…	84020|1921|1889|1852|1817|1783|1754|1715|1665|1622|1597|1575|1556|1538|1523|1510|1494|1480|1461|1443|1427|1410|1391|1374|1359|1341|1326|1308|1292|1275|1261|1248|1230|1209|1189|1171|1150|1132|1113|1094|1074|1055|1036|1015|998|981|966|951|933|917|887|855|822|795|759|730|710|688|668|646|624|606|590|575|562|544|508|484|457|432|405|379|353|323|290|272|259|244|231|217|203|189|175|163|152|139|127|113|99…	1.89027919E8|3386441.0|3405059.0|3416692.0|3442643.0|3453576.0|3481167.0|3472988.0|3440604.0|3394357.0|3357549.0|3320084.0|3296670.0|3274886.0|3261771.0|3235549.0|3213552.0|3161970.0|3143224.0|3119120.0|3087820.0|3070739.0|3051212.0|3029439.0|2988618.0|2964891.0|2924566.0|2880041.0|2829560.0|2790230.0|2765864.0|2740705.0|2719452.0|2709858.0|2676429.0|2633722.0|2613386.0|2580154.0|2542045.0|251033…	0.0930124	2.24804	-0.75196	2.23329	7.41883	0.00643086	84.02	84020	0	0	1	256	3.125	Relative ROI: min max: 825.0 <-> 3971.0	1.0 <-> 256.0	1	1	1	Cluster(s) of 84020.0 voxels is(are) detected. If more than one cluster the texture calculation is only performed on the largest cluster. (size ok >= 16.0vx)	0.162551	0.000137254	209.167	0.943787	3.96205	13.1616	11.4129	0.978456	1.09041	0.00016723	15458.6
33	2012-08-09	82.8333	937	2635.4	437.52	3747	2409	2695	2933	0	0	253573	937.0|937.0|1038.0|1088.0|1126.0|1163.0|1141.0|1231.0|1168.0|1256.0|1330.0|1266.0|1344.0|1336.0|1322.0|1254.0|1261.0|1246.0|1261.0|1204.0|1314.0|1322.0|1402.0|1413.0|1452.0|1477.0|1460.0|1400.0|1469.0|1460.0|1513.0|1483.0|1455.0|1357.0|1416.0|1444.0|1472.0|1568.0|1594.0|1612.0|1600.0|1702.0|1740.0|1752.0|1731.0|1826.0|1829.0|1911.0|1859.0|1755.0|1853.0|1806.0|1832.0|1838.0|1737.0|1806.0|1929.0|20…	2635.401411378324|2192.073958980733|2225.5597996242977|2254.328075709782|2271.4567979669628|2288.385009609227|2308.40413169787|2338.1217447916733|2360.9377049180307|2378.3240556660007|2392.881921280855|2406.633243607|2412.5536684782664|2424.514423076917|2438.4986168741343|2449.8952513966465|2455.2012711864413|2461.907341411264|2471.7292418772595|2476.9657434402307|2487.0797047970505|2501.85011185…	437.51982976697195|618.0877747754258|584.9888467909808|552.2299545028674|522.6757497398485|508.89480783195694|491.33005938181185|485.2610593537044|472.1318675768644|457.00919023374655|432.3436604838236|427.50972938624034|428.90312083889756|435.9159594383696|433.8785686998879|420.55061364438444|406.21375078407675|395.1666465093672|395.2190339707619|392.1005993642747|388.9082888237023|377.128402695…	3747.0|3411.0|3428.0|3374.0|3413.0|3331.0|3384.0|3311.0|3320.0|3320.0|3320.0|3392.0|3311.0|3390.0|3409.0|3498.0|3440.0|3417.0|3424.0|3422.0|3444.0|3470.0|3388.0|3454.0|3451.0|3318.0|3306.0|3318.0|3390.0|3386.0|3348.0|3368.0|3386.0|3384.0|3449.0|3342.0|3364.0|3390.0|3407.0|3418.0|3396.0|3409.0|3400.0|3390.0|3491.0|3454.0|3445.0|3431.0|3442.0|3480.0|3461.0|3473.0|3485.0|3549.0|3519.0|3546.0|3511.0|…	96.218|1.609|1.597|1.585|1.574|1.561|1.549|1.536|1.525|1.509|1.499|1.486|1.472|1.456|1.446|1.432|1.416|1.403|1.385|1.372|1.355|1.341|1.33|1.317|1.303|1.291|1.277|1.266|1.253|1.242|1.226|1.213|1.201|1.189|1.176|1.161|1.145|1.133|1.121|1.111|1.099|1.089|1.076|1.066|1.055|1.041|1.029|1.018|1.002|0.991|0.98|0.966|0.954|0.942|0.927|0.913|0.898|0.881|0.864|0.845|0.828|0.811|0.797|0.785|0.772|0.761|0.75…	96218|1609|1597|1585|1574|1561|1549|1536|1525|1509|1499|1486|1472|1456|1446|1432|1416|1403|1385|1372|1355|1341|1330|1317|1303|1291|1277|1266|1253|1242|1226|1213|1201|1189|1176|1161|1145|1133|1121|1111|1099|1089|1076|1066|1055|1041|1029|1018|1002|991|980|966|954|942|927|913|898|881|864|845|828|811|797|785|772|761|750|736|725|713|702|691|682|671|662|652|643|634|624|615|606|596|587|578|568|559|550|5…	2.53573053E8|3527047.0|3554219.0|3573110.0|3575273.0|3572169.0|3575718.0|3591355.0|3600430.0|3588891.0|3586930.0|3576257.0|3551279.0|3530093.0|3526069.0|3508250.0|3476565.0|3454056.0|3423345.0|3398397.0|3369993.0|3354981.0|3324118.0|3294809.0|3268046.0|3240206.0|3218498.0|3197101.0|3185545.0|3181508.0|3152087.0|3128332.0|3111702.0|3097524.0|3075962.0|3040726.0|3005689.0|2987998.0|2961488.0|294931…	-0.729396	3.50055	0.500552	2.18827	7.26926	0.00786395	96.218	96218	0	0	1	256	3.125	Relative ROI: min max: 937.0 <-> 3747.0	1.0 <-> 256.0	1	1	1	Cluster(s) of 96218.0 voxels is(are) detected. If more than one cluster the texture calculation is only performed on the largest cluster. (size ok >= 16.0vx)	0.176739	0.000184754	157.821	0.949816	3.86589	12.8422	9.97115	0.975819	1.10242	7.95213e-05	25684.6
34	2012-09-14	80.0667	886	1890.05	308.467	3105	1699	1890	2095	0	0	131149	886.0|896.0|886.0|901.0|922.0|972.0|963.0|1012.0|981.0|1041.0|1088.0|1129.0|1091.0|1038.0|1083.0|1131.0|1151.0|1216.0|1181.0|1158.0|1144.0|1201.0|1100.0|1151.0|1239.0|1296.0|1298.0|1317.0|1330.0|1341.0|1256.0|1259.0|1325.0|1349.0|1266.0|1349.0|1458.0|1449.0|1485.0|1392.0|1463.0|1480.0|1394.0|1433.0|1378.0|1317.0|1370.0|1413.0|1477.0|1537.0|1419.0|1452.0|1537.0|1466.0|1491.0|1494.0|1386.0|1491.0|1…	1890.0481488420533|1540.6340425531896|1575.3098290598264|1608.2048885693746|1633.7889775199428|1654.4531478770134|1673.3695491500343|1697.9709605361136|1708.8126410835202|1728.0784463061705|1743.4407692307695|1759.1903651903688|1768.61224489796|1784.2567567567562|1797.0699919549477|1804.3986981285607|1810.4963023829116|1805.1232306411327|1807.5008431703218|1809.040205303678|1809.6901041666658|181…	308.4673639642614|396.36504877543166|371.74805960209125|358.97849382260284|348.3955388364142|330.13986399114765|317.4564367404708|317.7551142530977|303.78094750814586|295.9918188594171|284.3305909557646|273.1737045398093|263.450948444388|266.0591905939307|265.01426502794635|264.6787552502304|254.21952067971998|244.15562965448387|245.20539708887875|252.54417176305833|254.63087111949434|250.0973089…	3105.0|2858.0|2840.0|2759.0|2731.0|2606.0|2576.0|2582.0|2573.0|2489.0|2551.0|2520.0|2473.0|2501.0|2567.0|2612.0|2591.0|2560.0|2664.0|2631.0|2628.0|2612.0|2741.0|2759.0|2795.0|2884.0|3105.0|3049.0|2901.0|2560.0|2628.0|2655.0|2545.0|2707.0|2658.0|2664.0|2551.0|2467.0|2526.0|2467.0|2576.0|2637.0|2692.0|2716.0|2673.0|2643.0|2686.0|2719.0|2710.0|2609.0|2557.0|2530.0|2570.0|2530.0|2686.0|2738.0|2744.0|…	69.389|1.41|1.404|1.391|1.379|1.366|1.353|1.343|1.329|1.313|1.3|1.287|1.274|1.258|1.243|1.229|1.217|1.201|1.186|1.169|1.152|1.137|1.122|1.106|1.09|1.072|1.057|1.041|1.019|0.999|0.985|0.968|0.954|0.941|0.926|0.912|0.897|0.885|0.871|0.862|0.85|0.837|0.826|0.814|0.802|0.788|0.775|0.76|0.747|0.733|0.719|0.703|0.672|0.645|0.633|0.622|0.611|0.601|0.59|0.58|0.57|0.559|0.549|0.537|0.522|0.5|0.478|0.459|0…	69389|1410|1404|1391|1379|1366|1353|1343|1329|1313|1300|1287|1274|1258|1243|1229|1217|1201|1186|1169|1152|1137|1122|1106|1090|1072|1057|1041|1019|999|985|968|954|941|926|912|897|885|871|862|850|837|826|814|802|788|775|760|747|733|719|703|672|645|633|622|611|601|590|580|570|559|549|537|522|500|478|459|439|420|402|387|371|356|341|327|313|301|287|277|265|253|237|217|196|165|143|131|116|98|79|62|46|2…	1.31148551E8|2172294.0|2211735.0|2237013.0|2252995.0|2259983.0|2264069.0|2280375.0|2271012.0|2268967.0|2266473.0|2264078.0|2253212.0|2244595.0|2233758.0|2217606.0|2203374.0|2167953.0|2143696.0|2114768.0|2084763.0|2063846.0|2053940.0|2032890.0|2006680.0|1977530.0|1958370.0|1935297.0|1891554.0|1861434.0|1845481.0|1825370.0|1810223.0|1799814.0|1777549.0|1752460.0|1731852.0|1713750.0|1690920.0|168348…	-0.0893388	3.06228	0.0622809	2.16124	7.17948	0.0082	69.389	69389	0	0	1	256	3.125	Relative ROI: min max: 886.0 <-> 3105.0	1.0 <-> 256.0	1	1	1	Cluster(s) of 69389.0 voxels is(are) detected. If more than one cluster the texture calculation is only performed on the largest cluster. (size ok >= 16.0vx)	0.169106	0.000186833	183.092	0.926798	3.85947	12.8209	10.7155	0.976917	1.09729	0.000203504	14825.6
35	2012-10-11	74.2667	1360	2966.82	400.814	3889	2725	3046	3272	0	0	785752	1360.0|1360.0|1430.0|1491.0|1491.0|1545.0|1551.0|1711.0|1672.0|1711.0|1609.0|1594.0|1508.0|1577.0|1480.0|1571.0|1519.0|1436.0|1606.0|1554.0|1571.0|1397.0|1525.0|1615.0|1591.0|1623.0|1597.0|1638.0|1560.0|1717.0|1669.0|1623.0|1655.0|1773.0|1737.0|1684.0|1652.0|1803.0|1749.0|1865.0|1850.0|1856.0|1972.0|1920.0|1939.0|1942.0|2023.0|2117.0|2062.0|2089.0|2083.0|2098.0|2005.0|2032.0|1990.0|2035.0|2062.0|…	2966.8158559470203|2224.0296203587827|2261.204440720571|2298.076663858466|2333.2246192893335|2359.9800000000023|2398.625480974781|2425.6762559038225|2453.7308024158724|2467.3074588031254|2484.535076252718|2501.958862144425|2521.643328929981|2539.4466578131915|2552.677491103202|2564.8818791946373|2580.8161797752828|2596.6862302483046|2606.4870630957776|2623.853424657532|2641.6218448829695|2659.038…	400.8138656029464|349.85912350297605|333.90386058866545|321.7006803486837|298.739807879409|291.8052513344869|290.8961371348402|296.2776887086068|298.41023122606117|316.1153117001571|328.6900089328405|341.22555675592076|353.0228168907174|354.7939181509643|357.3357592397208|363.3800919050044|368.070166623756|372.16271164817005|371.9098934582876|376.12988135495056|375.4847186412266|377.2747536881944…	3889.0|3350.0|3324.0|3304.0|3344.0|3302.0|3313.0|3390.0|3409.0|3508.0|3396.0|3398.0|3475.0|3415.0|3461.0|3463.0|3575.0|3514.0|3575.0|3608.0|3624.0|3671.0|3680.0|3659.0|3635.0|3664.0|3583.0|3586.0|3549.0|3585.0|3611.0|3592.0|3589.0|3606.0|3637.0|3619.0|3643.0|3612.0|3736.0|3616.0|3645.0|3605.0|3620.0|3624.0|3662.0|3644.0|3644.0|3684.0|3652.0|3580.0|3648.0|3661.0|3696.0|3755.0|3769.0|3777.0|3669.0|…	264.847|2.397|2.387|2.374|2.364|2.35|2.339|2.329|2.318|2.306|2.295|2.285|2.271|2.259|2.248|2.235|2.225|2.215|2.203|2.19|2.179|2.168|2.157|2.146|2.135|2.123|2.113|2.103|2.094|2.084|2.074|2.066|2.058|2.047|2.037|2.027|2.018|2.01|1.999|1.99|1.98|1.97|1.961|1.952|1.944|1.935|1.925|1.916|1.906|1.898|1.889|1.878|1.869|1.858|1.848|1.84|1.83|1.821|1.81|1.802|1.791|1.782|1.773|1.763|1.753|1.744|1.736|1.72…	264847|2397|2387|2374|2364|2350|2339|2329|2318|2306|2295|2285|2271|2259|2248|2235|2225|2215|2203|2190|2179|2168|2157|2146|2135|2123|2113|2103|2094|2084|2074|2066|2058|2047|2037|2027|2018|2010|1999|1990|1980|1970|1961|1952|1944|1935|1925|1916|1906|1898|1889|1878|1869|1858|1848|1840|1830|1821|1810|1802|1791|1782|1773|1763|1753|1744|1736|1725|1716|1706|1697|1686|1678|1668|1658|1647|1637|1625|1615|16…	7.85752279E8|5330999.0|5397495.0|5455634.0|5515743.0|5545953.0|5610385.0|5649400.0|5687748.0|5689611.0|5702008.0|5716976.0|5726652.0|5736610.0|5738419.0|5732511.0|5742316.0|5751660.0|5742091.0|5746239.0|5756094.0|5764795.0|5777559.0|5771808.0|5759303.0|5773906.0|5778017.0|5776709.0|5776894.0|5763927.0|5761615.0|5785151.0|5779265.0|5768304.0|5754196.0|5725525.0|5705530.0|5705320.0|5696908.0|569404…	-0.762733	3.10479	0.104794	2.18386	7.25464	0.00771616	264.847	264847	0	0	1	256	3.125	Relative ROI: min max: 1360.0 <-> 3889.0	1.0 <-> 256.0	1	1	1	Cluster(s) of 264847.0 voxels is(are) detected. If more than one cluster the texture calculation is only performed on the largest cluster. (size ok >= 16.0vx)	0.157158	0.000156436	227.479	0.930304	3.94514	13.1055	11.9423	0.979401	1.08641	5.98108e-05	28230.3
36	2012-10-22	74.2667	918	2806.05	395.2	4081	2573	2816	3040	0	0	283709	918.0|918.0|1126.0|1188.0|1328.0|1394.0|1497.0|1539.0|1638.0|1615.0|1646.0|1699.0|1740.0|1785.0|1681.0|1491.0|1669.0|1731.0|1761.0|1620.0|1806.0|1725.0|1794.0|1871.0|1838.0|1908.0|1990.0|2050.0|1966.0|2083.0|2005.0|1987.0|2002.0|1951.0|2068.0|2059.0|2047.0|2083.0|2002.0|1978.0|2120.0|2098.0|2062.0|2111.0|2053.0|2135.0|2183.0|2083.0|1975.0|2104.0|2062.0|2183.0|2177.0|2235.0|2351.0|2299.0|2284.0|23…	2806.052677388051|2256.57385620915|2305.5256578947424|2360.67483443708|2419.4026666666687|2464.5717158176963|2493.599324324326|2525.117687074833|2547.6664383561606|2561.633103448276|2576.303409881698|2592.762973352035|2606.3194640338543|2621.9857954545455|2630.2576950608454|2659.9265129683013|2689.609137055838|2709.0168251645932|2722.5655375552283|2727.124629080122|2738.8327109783395|2734.7424698…	395.2000802510893|486.28146060110635|472.68676272713753|449.78550395201876|425.32406687084557|395.2111979302232|378.82819628010844|372.9880783053464|374.08217044317894|374.7102299396204|384.8776050269511|391.83835244843453|402.8593747188541|397.9099495152528|405.02607287229694|418.19178351385995|427.4007484790919|431.03735524765005|422.2730775667222|409.6955128518921|379.78515852681335|365.409921…	4081.0|3431.0|3511.0|3498.0|3473.0|3728.0|3823.0|3872.0|3990.0|4004.0|4013.0|3940.0|3977.0|3987.0|3984.0|3915.0|3992.0|4008.0|3956.0|3959.0|4022.0|4038.0|4064.0|4055.0|4054.0|4060.0|4068.0|4068.0|4053.0|4032.0|4009.0|3981.0|4046.0|4059.0|4053.0|4023.0|4040.0|4005.0|3970.0|3984.0|3931.0|3760.0|3820.0|3873.0|3930.0|3976.0|3984.0|3963.0|3908.0|3900.0|3846.0|3798.0|3880.0|3873.0|3897.0|3906.0|3974.0|…	101.106|1.53|1.52|1.51|1.5|1.492|1.48|1.47|1.46|1.45|1.437|1.426|1.418|1.408|1.397|1.388|1.379|1.367|1.358|1.348|1.339|1.328|1.318|1.309|1.297|1.288|1.279|1.267|1.258|1.249|1.239|1.23|1.221|1.21|1.202|1.19|1.181|1.168|1.16|1.148|1.138|1.127|1.114|1.102|1.092|1.082|1.07|1.059|1.05|1.038|1.027|1.016|1.005|0.994|0.983|0.973|0.962|0.947|0.935|0.923|0.907|0.887|0.866|0.846|0.821|0.808|0.799|0.79|0.78|…	101106|1530|1520|1510|1500|1492|1480|1470|1460|1450|1437|1426|1418|1408|1397|1388|1379|1367|1358|1348|1339|1328|1318|1309|1297|1288|1279|1267|1258|1249|1239|1230|1221|1210|1202|1190|1181|1168|1160|1148|1138|1127|1114|1102|1092|1082|1070|1059|1050|1038|1027|1016|1005|994|983|973|962|947|935|923|907|887|866|846|821|808|799|790|780|771|760|750|739|730|716|702|690|674|660|647|632|616|600|583|568|553|…	2.83708762E8|3452558.0|3504399.0|3564619.0|3629104.0|3677141.0|3690527.0|3711923.0|3719593.0|3714368.0|3702148.0|3697280.0|3695761.0|3691756.0|3674470.0|3691978.0|3708971.0|3703226.0|3697244.0|3676164.0|3667297.0|3631738.0|3618753.0|3588336.0|3567802.0|3554553.0|3533846.0|3523212.0|3499756.0|3487482.0|3450836.0|3446956.0|3423031.0|3401263.0|3383145.0|3366968.0|3350478.0|3337757.0|3317613.0|328241…	-0.0767289	3.84321	0.843212	2.10945	7.00745	0.00967615	101.106	101106	0	0	1	256	3.125	Relative ROI: min max: 918.0 <-> 4081.0	1.0 <-> 256.0	1	1	1	Cluster(s) of 101106.0 voxels is(are) detected. If more than one cluster the texture calculation is only performed on the largest cluster. (size ok >= 16.0vx)	0.173854	0.000220928	174.107	0.913959	3.804	12.6366	10.3799	0.976261	1.10049	6.24283e-05	24489.2
37	2012-10-26	74.8	1386	2787.44	427.363	3768	2495	2837	3116	0	0	137892	1386.0|1392.0|1386.0|1474.0|1525.0|1525.0|1548.0|1675.0|1609.0|1664.0|1638.0|1640.0|1782.0|1699.0|1717.0|1743.0|1800.0|1871.0|1797.0|1841.0|1812.0|1829.0|1794.0|1791.0|1920.0|1911.0|1948.0|1862.0|1835.0|1957.0|2098.0|2177.0|2235.0|2147.0|2120.0|2232.0|2005.0|2147.0|2183.0|2314.0|2271.0|2305.0|2262.0|2265.0|2274.0|2308.0|2427.0|2448.0|2281.0|2439.0|2514.0|2485.0|2498.0|2579.0|2492.0|2526.0|2421.0|…	2787.442661060465|2113.6821561338274|2148.091417910452|2209.4194756554325|2253.977443609022|2299.7408105560767|2349.103883495143|2402.6467124631986|2434.5715705765438|2466.0774647887315|2493.155102040815|2514.964876033062|2540.5972803347304|2558.5387062566283|2590.023605150213|2633.331521739131|2654.4388092612994|2675.2782122904996|2693.14819004525|2698.641379310344|2725.5075669383|2746.683215130…	427.3629414458927|332.808670066132|325.3646390731228|318.763044199434|329.2536922376292|331.8766416902915|334.06906425716295|339.1690255413086|348.35442513887335|354.12230184385515|352.1027859329211|342.75668249416475|342.2253227025716|333.11857893588126|328.83855875803044|321.9897208153205|310.7442915375418|309.36315144087445|307.1218816881284|305.20370832463533|298.5078933614427|302.44369403811…	3768.0|3388.0|3360.0|3424.0|3500.0|3522.0|3512.0|3539.0|3466.0|3451.0|3447.0|3392.0|3422.0|3473.0|3583.0|3592.0|3468.0|3468.0|3478.0|3535.0|3546.0|3530.0|3629.0|3679.0|3647.0|3669.0|3623.0|3585.0|3621.0|3553.0|3572.0|3598.0|3628.0|3688.0|3643.0|3581.0|3631.0|3679.0|3637.0|3625.0|3583.0|3593.0|3689.0|3643.0|3575.0|3644.0|3633.0|3639.0|3647.0|3670.0|3633.0|3691.0|3689.0|3704.0|3719.0|3723.0|3694.0|…	49.469|1.076|1.072|1.068|1.064|1.061|1.03|1.019|1.006|0.994|0.98|0.968|0.956|0.943|0.932|0.92|0.907|0.895|0.884|0.87|0.859|0.846|0.835|0.819|0.807|0.792|0.777|0.765|0.751|0.737|0.725|0.711|0.697|0.687|0.678|0.667|0.657|0.648|0.637|0.627|0.618|0.606|0.595|0.586|0.574|0.564|0.552|0.54|0.528|0.516|0.504|0.491|0.479|0.465|0.452|0.44|0.425|0.412|0.402|0.388|0.379|0.366|0.356|0.345|0.334|0.323|0.311|0.…	49469|1076|1072|1068|1064|1061|1030|1019|1006|994|980|968|956|943|932|920|907|895|884|870|859|846|835|819|807|792|777|765|751|737|725|711|697|687|678|667|657|648|637|627|618|606|595|586|574|564|552|540|528|516|504|491|479|465|452|440|425|412|402|388|379|366|356|345|334|323|311|299|287|275|263|252|240|227|217|204|192|180|169|153|139|126|112|97|64|36|17|2|	1.37892001E8|2274322.0|2302754.0|2359660.0|2398232.0|2440025.0|2419577.0|2448297.0|2449179.0|2451281.0|2443292.0|2434486.0|2428811.0|2412702.0|2413902.0|2422665.0|2407576.0|2394374.0|2380743.0|2347818.0|2341211.0|2323694.0|2300532.0|2268982.0|2263486.0|2228502.0|2185937.0|2157803.0|2120308.0|2089788.0|2073207.0|2037293.0|1992056.0|1971048.0|1946330.0|1922594.0|1903347.0|1885497.0|1866422.0|185544…	-0.395636	2.5137	-0.486302	2.25736	7.49879	0.00621547	49.469	49469	0	0	1	256	3.125	Relative ROI: min max: 1386.0 <-> 3768.0	1.0 <-> 256.0	1	1	1	Cluster(s) of 49469.0 voxels is(are) detected. If more than one cluster the texture calculation is only performed on the largest cluster. (size ok >= 16.0vx)	0.152492	0.00012622	247.852	0.940419	4.00291	13.2974	12.4742	0.980435	1.0818	0.000140802	24903
38	2012-10-10	74.2333	892	2415.56	472.131	3629	2062	2452	2783	0	0	372033	892.0|1072.0|1060.0|1048.0|1115.0|1175.0|1148.0|1261.0|1181.0|1249.0|1234.0|1296.0|1304.0|1290.0|1336.0|1231.0|1146.0|1209.0|1139.0|1129.0|1181.0|1134.0|1196.0|1193.0|1103.0|965.0|892.0|920.0|950.0|1043.0|1014.0|1105.0|1107.0|1193.0|1119.0|1141.0|1198.0|1119.0|1083.0|1173.0|1064.0|1173.0|1239.0|1221.0|1226.0|1064.0|1107.0|1105.0|1098.0|1193.0|1206.0|1153.0|1110.0|1163.0|1219.0|1158.0|1261.0|1328.…	2415.5640359705785|1997.4568931267381|2045.5984848484854|2085.845443596951|2142.7167606768717|2189.7943434343442|2231.0405350628293|2271.4425895765476|2300.8015548281473|2328.349343185549|2358.770181219116|2377.925082781462|2386.832778702168|2399.9114822547026|2413.867671691789|2420.812289562294|2427.2985581000817|2427.615285530272|2430.014272970561|2430.4791666666665|2432.7927721866427|2434.6028…	472.1309402201267|450.302873651318|451.06573724003835|450.2310266037359|448.753973666023|448.30063159807753|450.0359558424994|452.31063393479076|455.5937479337699|460.11831745169275|465.35786470305675|472.19459428030495|479.13091853403995|483.7014880420866|487.8511972896289|498.5998393317282|503.8798382104636|503.6782239088223|508.2369508315714|496.0144400590896|482.5851735572998|473.154027133916…	3629.0|3241.0|3348.0|3304.0|3356.0|3344.0|3346.0|3374.0|3394.0|3485.0|3480.0|3495.0|3491.0|3449.0|3529.0|3501.0|3606.0|3476.0|3478.0|3491.0|3466.0|3463.0|3572.0|3464.0|3442.0|3406.0|3431.0|3456.0|3429.0|3392.0|3429.0|3417.0|3478.0|3496.0|3456.0|3398.0|3483.0|3509.0|3514.0|3530.0|3511.0|3593.0|3563.0|3593.0|3552.0|3624.0|3603.0|3587.0|3557.0|3563.0|3629.0|3500.0|3471.0|3552.0|3415.0|3444.0|3511.0|…	154.015|2.517|2.508|2.491|2.482|2.475|2.467|2.456|2.444|2.436|2.428|2.416|2.404|2.395|2.388|2.376|2.358|2.329|2.242|2.208|2.186|2.158|2.134|2.107|2.082|1.999|1.957|1.942|1.929|1.915|1.9|1.886|1.873|1.856|1.842|1.828|1.811|1.798|1.755|1.672|1.639|1.603|1.563|1.539|1.432|1.411|1.398|1.384|1.37|1.358|1.349|1.339|1.327|1.318|1.308|1.297|1.286|1.276|1.266|1.255|1.245|1.234|1.225|1.21|1.202|1.191|1.182…	154015|2517|2508|2491|2482|2475|2467|2456|2444|2436|2428|2416|2404|2395|2388|2376|2358|2329|2242|2208|2186|2158|2134|2107|2082|1999|1957|1942|1929|1915|1900|1886|1873|1856|1842|1828|1811|1798|1755|1672|1639|1603|1563|1539|1432|1411|1398|1384|1370|1358|1349|1339|1327|1318|1308|1297|1286|1276|1266|1255|1245|1234|1225|1210|1202|1191|1182|1171|1162|1151|1140|1129|1120|1109|1099|1084|1054|1027|1002|98…	3.72033095E8|5027599.0|5130361.0|5195841.0|5318223.0|5419741.0|5503977.0|5578663.0|5623159.0|5671859.0|5727094.0|5745067.0|5737946.0|5747788.0|5764316.0|5751850.0|5723570.0|5653916.0|5448092.0|5366498.0|5318085.0|5253873.0|5207028.0|5151805.0|5084868.0|4894698.0|4812877.0|4777680.0|4760943.0|4728881.0|4705277.0|4675931.0|4653296.0|4611968.0|4569239.0|4532331.0|4485715.0|4451923.0|4333413.0|409378…	-0.217098	2.32176	-0.678235	2.24308	7.45135	0.00632268	154.015	154015	0	0	1	256	3.125	Relative ROI: min max: 892.0 <-> 3629.0	1.0 <-> 256.0	1	1	1	Cluster(s) of 154015.0 voxels is(are) detected. If more than one cluster the texture calculation is only performed on the largest cluster. (size ok >= 16.0vx)	0.174005	0.00014553	164.871	0.957559	3.94021	13.0891	10.1959	0.976143	1.10056	8.80317e-05	22406
39	2012-11-02	72.8667	1100	2268.93	398.355	3418	1987	2265	2530	0	0	55055.5	1100.0|1141.0|1100.0|1173.0|1211.0|1175.0|1117.0|1178.0|1214.0|1226.0|1234.0|1362.0|1436.0|1537.0|1485.0|1568.0|1528.0|1571.0|1617.0|1643.0|1597.0|1626.0|1643.0|1646.0|1672.0|1652.0|1652.0|1511.0|1687.0|1770.0|1776.0|1749.0|1746.0|1791.0|1877.0|1908.0|1932.0|1893.0|1999.0|1975.0|1832.0|1939.0|2077.0|2077.0|2029.0|2108.0|2059.0|2083.0|2080.0|2101.0|2059.0|2153.0|2171.0|2141.0|2080.0|2108.0|2108.0|…	2268.928332989892|1938.6135040745046|1979.773739742085|2038.6662679425856|2074.742682926829|2102.0111662531012|2116.7972292191425|2144.8000000000006|2164.9014454664925|2175.2284946236555|2178.8579310344826|2181.936440677966|2198.027696793005|2199.754491017963|2211.5007680491553|2227.5644654088037|2261.757281553399|2276.427860696521|2294.422222222223|2307.910683012258|2334.3050541516254|2341.32282…	398.35466908377464|459.2925060901663|442.3697526326591|435.5311115743957|426.2032990024909|418.18933656331455|417.8963696427437|418.7456709305506|422.68149630333596|424.2438072680149|425.65050641284586|425.84610715276244|410.8408686456414|388.2199044566849|371.32727179638755|365.6600570075328|376.85955680302885|371.2140711058301|373.8433894668368|365.85676727249233|361.09464904664947|349.36554164…	3418.0|3190.0|3178.0|3352.0|3304.0|3253.0|3195.0|3274.0|3265.0|3324.0|3304.0|3374.0|3334.0|3418.0|3318.0|3311.0|3350.0|3368.0|3417.0|3398.0|3362.0|3356.0|3320.0|3331.0|3368.0|3354.0|3241.0|3150.0|3183.0|3227.0|3297.0|3297.0|3173.0|3224.0|3243.0|3131.0|3129.0|3121.0|3057.0|3094.0|3129.0|3157.0|3215.0|3168.0|3195.0|3329.0|3234.0|3283.0|3185.0|3152.0|3049.0|3144.0|2753.0|2774.0|2520.0|2542.0|2523.0|…	24.265|0.859|0.853|0.836|0.82|0.806|0.794|0.78|0.761|0.744|0.725|0.708|0.686|0.668|0.651|0.636|0.618|0.603|0.585|0.571|0.554|0.539|0.524|0.509|0.49|0.473|0.455|0.436|0.42|0.407|0.391|0.377|0.362|0.349|0.332|0.319|0.305|0.292|0.28|0.267|0.253|0.24|0.226|0.213|0.199|0.186|0.171|0.159|0.144|0.132|0.119|0.108|0.095|0.082|0.067|0.052|0.03|0.004|	24265|859|853|836|820|806|794|780|761|744|725|708|686|668|651|636|618|603|585|571|554|539|524|509|490|473|455|436|420|407|391|377|362|349|332|319|305|292|280|267|253|240|226|213|199|186|171|159|144|132|119|108|95|82|67|52|30|4|	5.5055546E7|1665269.0|1688747.0|1704325.0|1701289.0|1694221.0|1680737.0|1672944.0|1647490.0|1618370.0|1579672.0|1544811.0|1507847.0|1469436.0|1439687.0|1416731.0|1397766.0|1372686.0|1342237.0|1317817.0|1293205.0|1261973.0|1229061.0|1197779.0|1157185.0|1123118.0|1085721.0|1038093.0|1001925.0|979766.0|941073.0|911545.0|884115.0|854391.0|815406.0|789481.0|754107.0|722604.0|692219.0|659915.0|625797.0…	0.0899831	2.65735	-0.34265	2.25067	7.47657	0.00642392	24.265	24265	0	0	1	256	3.125	Relative ROI: min max: 1100.0 <-> 3418.0	1.0 <-> 256.0	1	1	1	Cluster(s) of 24265.0 voxels is(are) detected. If more than one cluster the texture calculation is only performed on the largest cluster. (size ok >= 16.0vx)	0.163546	0.000154653	200.295	0.947691	3.91681	13.0114	11.2293	0.97853	1.09067	0.000172681	18748
40	2012-11-16	72.4333	1117	2756.43	449.321	3773	2418	2822	3129	0	0	70203.4	1117.0|1117.0|1158.0|1373.0|1511.0|1571.0|1589.0|1565.0|1711.0|1746.0|1755.0|1740.0|1758.0|1749.0|1844.0|1820.0|1776.0|1678.0|1752.0|1749.0|1850.0|1917.0|1972.0|1981.0|1871.0|2041.0|2101.0|1993.0|2104.0|2080.0|2126.0|2156.0|2111.0|2253.0|2278.0|2219.0|2253.0|2278.0|2259.0|2305.0|2262.0|2323.0|2186.0|2219.0|2259.0|2314.0|2287.0|2241.0|2378.0|2511.0|2551.0|2655.0|2612.0|2881.0|	2756.426008088268|2458.2267303102603|2520.581113801455|2569.5894607843134|2599.4800995024852|2619.649810366627|2645.9038461538476|2671.4492187500027|2692.5270092226583|2701.8926174496646|2709.9414168937324|2705.242382271467|2702.5649717514143|2716.7327586206893|2732.6134699853537|2743.5378900445776|2768.9092284417547|2768.4535603715153|2762.172195892575|2766.959677419357|2782.879537953796|2793.33…	449.32081655753444|587.3184997873075|551.0426404594928|524.0455136055473|507.09388412345584|482.4247987713961|467.1630470716937|469.61766366420926|469.1473683429029|478.23122010005164|478.53846303167524|484.26616468543887|477.3975442649409|480.1562639156624|470.9020625330874|469.4223716200794|464.8308405954728|453.2342598292739|431.61860802939447|431.1849090511442|421.0978387255434|406.0393842985…	3773.0|3480.0|3390.0|3483.0|3396.0|3411.0|3595.0|3731.0|3773.0|3680.0|3603.0|3563.0|3563.0|3567.0|3602.0|3603.0|3599.0|3546.0|3530.0|3585.0|3530.0|3596.0|3575.0|3527.0|3498.0|3585.0|3633.0|3616.0|3506.0|3538.0|3504.0|3549.0|3553.0|3580.0|3623.0|3656.0|3572.0|3639.0|3578.0|3581.0|3600.0|3609.0|3574.0|3558.0|3586.0|3504.0|3409.0|3368.0|3327.0|3297.0|3265.0|3231.0|2996.0|3010.0|	25.469|0.838|0.826|0.816|0.804|0.791|0.78|0.768|0.759|0.745|0.734|0.722|0.708|0.696|0.683|0.673|0.661|0.646|0.633|0.62|0.606|0.592|0.578|0.564|0.551|0.538|0.524|0.512|0.499|0.488|0.475|0.462|0.449|0.433|0.42|0.405|0.389|0.374|0.353|0.338|0.307|0.277|0.246|0.216|0.195|0.165|0.135|0.122|0.107|0.093|0.077|0.053|0.021|0.002|	25469|838|826|816|804|791|780|768|759|745|734|722|708|696|683|673|661|646|633|620|606|592|578|564|551|538|524|512|499|488|475|462|449|433|420|405|389|374|353|338|307|277|246|216|195|165|135|122|107|93|77|53|21|2|	7.0203414E7|2059994.0|2082000.0|2096785.0|2089982.0|2072143.0|2063805.0|2051673.0|2043628.0|2012910.0|1989097.0|1953185.0|1913416.0|1890846.0|1866375.0|1846401.0|1830249.0|1788421.0|1748455.0|1715515.0|1686425.0|1653652.0|1606994.0|1571080.0|1540219.0|1507602.0|1479914.0|1452193.0|1424834.0|1395570.0|1367407.0|1331459.0|1294081.0|1252070.0|1221322.0|1181324.0|1135807.0|1089323.0|1034007.0|997314.…	-0.443263	2.33912	-0.660876	2.21066	7.34365	0.00686793	25.469	25469	0	0	1	256	3.125	Relative ROI: min max: 1117.0 <-> 3773.0	1.0 <-> 256.0	1	1	1	Cluster(s) of 25469.0 voxels is(are) detected. If more than one cluster the texture calculation is only performed on the largest cluster. (size ok >= 16.0vx)	0.174651	0.00017939	164.733	0.955574	3.84714	12.7799	10.1777	0.975877	1.10141	0.000104604	26980.6
41	2012-12-03	76.5333	894	1682.12	163.152	2311	1574	1681	1794	0	0	78435.4	894.0|920.0|926.0|894.0|1005.0|1100.0|1151.0|1093.0|1100.0|1234.0|1221.0|1198.0|1209.0|1170.0|1175.0|1146.0|1086.0|1181.0|1226.0|1219.0|1209.0|1251.0|1214.0|1244.0|1293.0|1254.0|1285.0|1304.0|1304.0|1186.0|1296.0|1362.0|1317.0|1285.0|1338.0|1256.0|1241.0|1277.0|1296.0|1246.0|1216.0|1236.0|1168.0|1269.0|1266.0|1188.0|1285.0|1219.0|1239.0|1224.0|1188.0|1293.0|1211.0|1282.0|1188.0|1144.0|1186.0|1251…	1682.1158935426513|1542.8592132505173|1558.106625258798|1579.579710144926|1592.4549222797896|1610.3900414937757|1632.8869294605818|1640.758298755185|1647.228215767634|1664.0969827586202|1661.8173913043472|1667.5027442371027|1682.007760532149|1687.1118568232666|1688.7765237020315|1694.8576309794992|1699.3479262672802|1695.2325581395346|1711.5889281507657|1703.4123957091767|1709.5946924004818|1702.…	163.15193698331476|165.30834747316493|171.5170407169884|169.4940875567234|164.39051599889376|154.38429224943607|149.51598491858127|156.42978845935252|156.9441908383209|153.74283439831353|155.57463371020447|147.76783992118152|157.562393743037|165.80105465643936|165.5631328565596|164.2725428717178|165.18543875816442|168.71279258499632|169.6573888945226|169.60381272519564|163.08769691111425|159.6823…	2311.0|2108.0|2207.0|2092.0|2135.0|2032.0|2180.0|2150.0|2195.0|2226.0|2229.0|2153.0|2150.0|2232.0|2114.0|2104.0|2147.0|2235.0|2168.0|2189.0|2104.0|2141.0|2141.0|2171.0|2259.0|2129.0|2180.0|2189.0|2177.0|2189.0|2201.0|2162.0|2216.0|2126.0|2153.0|2271.0|2165.0|2144.0|2204.0|2180.0|2235.0|2299.0|2299.0|2232.0|2253.0|2268.0|2311.0|2290.0|2153.0|2232.0|2244.0|2120.0|2080.0|2038.0|2068.0|2201.0|2077.0|…	46.629|0.966|0.966|0.966|0.965|0.964|0.964|0.964|0.964|0.928|0.92|0.911|0.902|0.894|0.886|0.878|0.868|0.86|0.849|0.839|0.829|0.82|0.81|0.801|0.792|0.78|0.77|0.76|0.752|0.741|0.73|0.72|0.712|0.701|0.689|0.68|0.669|0.66|0.649|0.639|0.63|0.618|0.608|0.599|0.587|0.576|0.566|0.554|0.544|0.531|0.517|0.503|0.49|0.476|0.461|0.447|0.432|0.418|0.405|0.39|0.376|0.364|0.345|0.331|0.313|0.293|0.278|0.259|0.24…	46629|966|966|966|965|964|964|964|964|928|920|911|902|894|886|878|868|860|849|839|829|820|810|801|792|780|770|760|752|741|730|720|712|701|689|680|669|660|649|639|630|618|608|599|587|576|566|554|544|531|517|503|490|476|461|447|432|418|405|390|376|364|345|331|313|293|278|259|243|226|202|177|156|141|125|111|95|56|22|6|	7.8435382E7|1490402.0|1505131.0|1525874.0|1536719.0|1552416.0|1574103.0|1581691.0|1587928.0|1544282.0|1528872.0|1519095.0|1517171.0|1508278.0|1496256.0|1488085.0|1475034.0|1457900.0|1453139.0|1429163.0|1417254.0|1396450.0|1383920.0|1365453.0|1355510.0|1337871.0|1317280.0|1306414.0|1293717.0|1279952.0|1256630.0|1246068.0|1230033.0|1207519.0|1179642.0|1157576.0|1140947.0|1126508.0|1109401.0|1086746…	-0.0723157	3.17307	0.173072	2.07587	6.89591	0.00997695	46.629	46629	0	0	1	256	3.125	Relative ROI: min max: 894.0 <-> 2311.0	1.0 <-> 256.0	1	1	1	Cluster(s) of 46629.0 voxels is(are) detected. If more than one cluster the texture calculation is only performed on the largest cluster. (size ok >= 16.0vx)	0.115791	0.000148752	530.787	0.693037	3.95225	13.1291	18.3464	0.986811	1.05415	8.8025e-05	21288.5
42	2012-12-10	72.8	2305	3441.66	262.419	3948	3283	3517	3639	0	0	66682.2	2305.0|2305.0|2418.0|2498.0|2536.0|2649.0|2452.0|2539.0|2634.0|2621.0|2536.0|2418.0|2442.0|2600.0|2406.0|2421.0|2501.0|2458.0|2517.0|2667.0|2670.0|2655.0|2573.0|2530.0|2890.0|2898.0|2970.0|3165.0|3105.0|3136.0|2893.0|3001.0|3038.0|3152.0|3043.0|3097.0|3246.0|3188.0|3139.0|3175.0|3276.0|3231.0|3243.0|3279.0|3293.0|3358.0|3374.0|3297.0|3415.0|3352.0|3435.0|3372.0|3491.0|3511.0|3454.0|3490.0|	3441.661109677413|3126.5697151424292|3186.181679389314|3249.911490683231|3303.7955625990517|3333.528271405494|3353.1184210526308|3371.5882352941176|3376.0756013745695|3375.8528896672515|3385.028571428572|3401.480000000002|3395.782122905029|3400.2409177820255|3391.755381604698|3392.6454183266933|3402.4496919917897|3424.3907563025223|3442.71948608137|3452.920704845812|3454.020361990949|3468.2069767…	262.41887430605516|298.2839814599018|283.0537978702686|261.331730224253|244.18222336064872|248.72594989394884|257.61067969368736|271.13214898741313|286.0942779315728|300.93860072419346|296.99594616899526|302.2729268844187|307.4495901463436|292.9061075630273|309.6480118427397|291.927025497914|278.5497736884322|265.91838372950133|248.63282807447138|223.44216029796533|224.86554462622692|219.81072502…	3948.0|3680.0|3803.0|3781.0|3835.0|3828.0|3891.0|3917.0|3925.0|3941.0|3941.0|3946.0|3948.0|3912.0|3851.0|3819.0|3864.0|3847.0|3857.0|3849.0|3820.0|3855.0|3834.0|3809.0|3795.0|3828.0|3783.0|3801.0|3804.0|3819.0|3767.0|3799.0|3790.0|3772.0|3760.0|3798.0|3803.0|3793.0|3825.0|3829.0|3811.0|3832.0|3801.0|3821.0|3871.0|3846.0|3846.0|3841.0|3795.0|3810.0|3817.0|3805.0|3816.0|3787.0|3762.0|3715.0|	19.375|0.667|0.655|0.644|0.631|0.619|0.608|0.595|0.582|0.571|0.56|0.55|0.537|0.523|0.511|0.502|0.487|0.476|0.467|0.454|0.442|0.43|0.418|0.406|0.396|0.386|0.374|0.366|0.353|0.344|0.334|0.322|0.312|0.3|0.29|0.277|0.268|0.255|0.245|0.232|0.22|0.209|0.197|0.186|0.173|0.16|0.145|0.132|0.12|0.107|0.092|0.077|0.065|0.05|0.036|0.017|	19375|667|655|644|631|619|608|595|582|571|560|550|537|523|511|502|487|476|467|454|442|430|418|406|396|386|374|366|353|344|334|322|312|300|290|277|268|255|245|232|220|209|197|186|173|160|145|132|120|107|92|77|65|50|36|17|	6.6682184E7|2085422.0|2086949.0|2092943.0|2084695.0|2063454.0|2038696.0|2006095.0|1964876.0|1927612.0|1895616.0|1870814.0|1823535.0|1778326.0|1733187.0|1703108.0|1656993.0|1630010.0|1607750.0|1567626.0|1526677.0|1491329.0|1452685.0|1417007.0|1388004.0|1358807.0|1323482.0|1301092.0|1255638.0|1224184.0|1186149.0|1142659.0|1105145.0|1065180.0|1031524.0|989125.0|959530.0|914431.0|878105.0|833343.0|79…	-0.988965	3.5309	0.530895	2.15341	7.15346	0.00877114	19.375	19375	0	0	1	256	3.125	Relative ROI: min max: 2305.0 <-> 3948.0	1.0 <-> 256.0	1	1	1	Cluster(s) of 19375.0 voxels is(are) detected. If more than one cluster the texture calculation is only performed on the largest cluster. (size ok >= 16.0vx)	0.154315	0.000222213	278.891	0.914989	3.81829	12.6841	12.8178	0.979882	1.08472	9.98596e-05	33118.4
43	2012-12-20	75.6	1368	3155.91	407.265	4091	3007	3241	3406	0	0	128679	1368.0|1368.0|1474.0|1516.0|1528.0|1542.0|1603.0|1574.0|1502.0|1460.0|1638.0|1643.0|1767.0|1806.0|1984.0|1838.0|1914.0|2053.0|2044.0|2032.0|2032.0|2011.0|2101.0|2232.0|2198.0|2144.0|2147.0|2174.0|2071.0|2071.0|2083.0|2114.0|2363.0|2400.0|2439.0|2445.0|2458.0|2594.0|2430.0|2606.0|2676.0|2692.0|2661.0|2631.0|2661.0|2725.0|2576.0|2686.0|2777.0|2652.0|2744.0|2689.0|2716.0|2640.0|2667.0|2686.0|2753.0|…	3155.9084956099337|2644.5336225596534|2714.6619256017498|2772.828918322299|2823.5395763656625|2893.054054054051|2936.920273348519|2977.160919540234|3021.425754060329|3052.0234466588518|3066.2286729857838|3096.9940047961622|3097.47451456311|3115.2830882352905|3133.519801980194|3145.812500000001|3163.461343472756|3178.9858974358954|3191.805699481863|3214.904325032763|3225.3501326259957|3228.7516778…	407.26465002331247|563.5803844503486|550.5910118156073|549.0583032792905|539.4944812103768|533.0279362865925|523.3639312921766|519.3188260311944|515.6283652756766|515.0184298038208|505.9099573169685|489.59153308509565|475.2445939805877|456.961235332217|439.9594852003799|421.569021446963|392.0640516832367|385.11692670800034|380.2688319164505|367.5653097088279|359.09171368816726|356.9655879122815|3…	4091.0|3782.0|3874.0|3910.0|3917.0|3915.0|3910.0|3946.0|3912.0|3913.0|3902.0|3958.0|3897.0|3855.0|3956.0|3996.0|4008.0|3972.0|3970.0|4008.0|4005.0|4038.0|4040.0|4048.0|4039.0|4041.0|4067.0|4088.0|4090.0|4091.0|4091.0|4091.0|4091.0|4091.0|4091.0|4091.0|4091.0|4091.0|4089.0|4085.0|4080.0|4062.0|4006.0|4016.0|4034.0|4030.0|4037.0|3998.0|4018.0|4010.0|4027.0|4015.0|3983.0|3790.0|3619.0|3543.0|3632.0|…	40.774|0.922|0.914|0.906|0.897|0.888|0.878|0.87|0.862|0.853|0.844|0.834|0.824|0.816|0.808|0.8|0.789|0.78|0.772|0.763|0.754|0.745|0.734|0.726|0.714|0.706|0.695|0.686|0.674|0.664|0.652|0.644|0.634|0.624|0.611|0.602|0.591|0.582|0.572|0.562|0.551|0.541|0.53|0.52|0.509|0.498|0.488|0.477|0.466|0.455|0.444|0.433|0.422|0.41|0.397|0.384|0.372|0.36|0.346|0.334|0.318|0.303|0.291|0.275|0.258|0.242|0.224|0.20…	40774|922|914|906|897|888|878|870|862|853|844|834|824|816|808|800|789|780|772|763|754|745|734|726|714|706|695|686|674|664|652|644|634|624|611|602|591|582|572|562|551|541|530|520|509|498|488|477|466|455|444|433|422|410|397|384|372|360|346|334|318|303|291|275|258|242|224|205|182|135|90|65|42|15|	1.28679013E8|2438260.0|2481201.0|2512183.0|2532715.0|2569032.0|2578616.0|2590130.0|2604469.0|2603376.0|2587897.0|2582893.0|2552319.0|2542071.0|2531884.0|2516650.0|2495971.0|2479609.0|2464074.0|2452972.0|2431914.0|2405420.0|2375754.0|2348595.0|2308381.0|2275871.0|2238600.0|2202972.0|2170077.0|2137455.0|2106588.0|2083109.0|2057859.0|2035007.0|1995742.0|1973022.0|1941544.0|1911467.0|1883477.0|186250…	-1.18025	4.91078	1.91078	2.12109	7.04612	0.0102317	40.774	40774	0	0	1	256	3.125	Relative ROI: min max: 1368.0 <-> 4091.0	1.0 <-> 256.0	1	1	1	Cluster(s) of 40774.0 voxels is(are) detected. If more than one cluster the texture calculation is only performed on the largest cluster. (size ok >= 16.0vx)	0.180225	0.000275772	163.631	0.943081	3.75796	12.4837	10.0409	0.97507	1.13792	8.51914e-05	29708.6
44	2013-01-09	73.1333	1282	2561.45	274.929	3466	2394	2573	2747	0	0	365557	1282.0|1317.0|1282.0|1344.0|1472.0|1449.0|1565.0|1522.0|1565.0|1600.0|1577.0|1696.0|1667.0|1717.0|1690.0|1767.0|1823.0|1779.0|1755.0|1779.0|1758.0|1737.0|1815.0|1791.0|1832.0|1890.0|1871.0|1868.0|1826.0|1782.0|1862.0|1871.0|1868.0|1874.0|1917.0|1920.0|1920.0|1945.0|1881.0|1887.0|1862.0|1696.0|1743.0|1820.0|1868.0|1731.0|1776.0|1767.0|1896.0|1939.0|1917.0|1797.0|1850.0|1829.0|1806.0|1779.0|1874.0|…	2561.450029779593|2194.809289861544|2241.70982344953|2279.3362147406783|2308.8286106032892|2335.303809086739|2357.380535055347|2375.4392393321054|2385.217411545623|2403.9030444964865|2416.128531073446|2432.588989084002|2454.1849904397695|2460.1006259027454|2475.1461874696447|2486.1470588235297|2492.5225359088704|2509.9361277445146|2512.708396178988|2519.1462550607275|2531.67211440245|2537.5527534…	274.9288834593721|340.9161562930155|326.6991886887983|315.266981430362|305.2595852875915|298.33226275211933|288.98911566936135|283.85405870287184|274.1285867286159|265.0196589678642|263.21723099479834|249.28350298836185|240.60735114060154|241.20571191289406|236.98689876917865|239.11113164314042|237.18575960414995|240.2504284604394|234.84156685576312|234.9042021255875|233.7517098280163|238.2483084…	3466.0|3057.0|3178.0|3168.0|3203.0|3279.0|3142.0|3157.0|3168.0|3094.0|3118.0|3147.0|3097.0|3152.0|3147.0|3142.0|3190.0|3165.0|3195.0|3272.0|3272.0|3327.0|3276.0|3258.0|3281.0|3313.0|3358.0|3415.0|3267.0|3304.0|3376.0|3384.0|3406.0|3422.0|3356.0|3308.0|3295.0|3290.0|3195.0|3286.0|3229.0|3346.0|3344.0|3210.0|3324.0|3253.0|3276.0|3336.0|3302.0|3299.0|3364.0|3418.0|3372.0|3290.0|3358.0|3424.0|3354.0|…	142.715|2.239|2.209|2.198|2.188|2.179|2.168|2.156|2.148|2.135|2.124|2.107|2.092|2.077|2.059|2.04|2.019|2.004|1.989|1.976|1.958|1.943|1.928|1.914|1.899|1.886|1.868|1.857|1.844|1.832|1.817|1.805|1.792|1.778|1.766|1.751|1.735|1.722|1.707|1.693|1.68|1.665|1.649|1.637|1.624|1.608|1.592|1.578|1.56|1.546|1.53|1.515|1.499|1.483|1.464|1.445|1.418|1.4|1.384|1.368|1.353|1.338|1.324|1.311|1.294|1.28|1.265|1.…	142715|2239|2209|2198|2188|2179|2168|2156|2148|2135|2124|2107|2092|2077|2059|2040|2019|2004|1989|1976|1958|1943|1928|1914|1899|1886|1868|1857|1844|1832|1817|1805|1792|1778|1766|1751|1735|1722|1707|1693|1680|1665|1649|1637|1624|1608|1592|1578|1560|1546|1530|1515|1499|1483|1464|1445|1418|1400|1384|1368|1353|1338|1324|1311|1294|1280|1265|1249|1234|1220|1206|1189|1174|1106|1034|1008|993|975|960|949|9…	3.65557341E8|4914178.0|4951937.0|5009981.0|5051717.0|5088627.0|5110801.0|5121447.0|5123447.0|5132333.0|5131857.0|5125465.0|5134155.0|5109629.0|5096326.0|5071740.0|5032403.0|5029912.0|4997777.0|4977833.0|4957014.0|4930465.0|4889388.0|4868958.0|4847222.0|4821096.0|4792572.0|4766404.0|4734514.0|4697573.0|4679520.0|4650242.0|4623419.0|4570145.0|4548485.0|4526107.0|4487739.0|4447491.0|4418382.0|438067…	-0.361533	3.37477	0.374773	2.11484	7.02534	0.00920253	142.715	142715	0	0	1	256	3.125	Relative ROI: min max: 1282.0 <-> 3466.0	1.0 <-> 256.0	1	1	1	Cluster(s) of 142715.0 voxels is(are) detected. If more than one cluster the texture calculation is only performed on the largest cluster. (size ok >= 16.0vx)	0.136516	0.000154835	333.212	0.837789	3.94644	13.1098	14.5501	0.982959	1.07051	6.33164e-05	23690.7
45	2013-01-23	77.7333	1136	2050.05	190.773	2870	1932	2056	2171	0	0	64705.9	1136.0|1136.0|1224.0|1282.0|1309.0|1344.0|1378.0|1338.0|1424.0|1441.0|1441.0|1336.0|1497.0|1419.0|1488.0|1499.0|1539.0|1534.0|1583.0|1626.0|1597.0|1646.0|1681.0|1658.0|1638.0|1737.0|1574.0|1708.0|1737.0|1722.0|1652.0|1658.0|1643.0|1711.0|1720.0|1714.0|1672.0|1722.0|1669.0|1615.0|1720.0|1681.0|1711.0|1525.0|1669.0|1640.0|1714.0|1717.0|1690.0|1708.0|1746.0|1743.0|1734.0|1782.0|1785.0|1823.0|1752.0|…	2050.054209042247|1867.8275109170324|1898.2582781456954|1920.3657718120785|1935.5249433106571|1951.9805269186713|1964.3491879350327|1983.668625146887|2003.9428571428568|2038.0228915662658|2050.970731707317|2054.0507425742558|2051.6745932415474|2053.9860050890575|2061.9109677419374|2060.4313725490197|2061.12117177097|2071.0707482993184|2075.877607788595|2083.0977337110517|2084.6807580174923|2092.1…	190.77265845111535|250.1308931285732|231.47826974262554|216.33680291617677|206.47410919496411|204.30073701355414|203.8986085507848|212.54719128250437|202.5019143270563|195.603910588265|200.1609331097535|187.4566977045631|183.52519203898063|179.63309667893338|176.77615098515975|161.36954563235653|167.12560149657165|169.18940929965976|168.32903415807883|166.0394687386108|158.55571298298258|161.3534…	2870.0|2573.0|2695.0|2542.0|2526.0|2514.0|2517.0|2536.0|2557.0|2573.0|2819.0|2600.0|2548.0|2600.0|2615.0|2545.0|2664.0|2567.0|2667.0|2533.0|2508.0|2567.0|2628.0|2649.0|2612.0|2725.0|2643.0|2597.0|2825.0|2695.0|2576.0|2646.0|2634.0|2594.0|2649.0|2606.0|2634.0|2792.0|2855.0|2813.0|2816.0|2870.0|2777.0|2804.0|2548.0|2692.0|2548.0|2452.0|2631.0|2409.0|2473.0|2621.0|2433.0|2436.0|2473.0|2354.0|2387.0|…	31.563|0.916|0.906|0.894|0.882|0.873|0.862|0.851|0.84|0.83|0.82|0.808|0.799|0.786|0.775|0.765|0.751|0.735|0.719|0.706|0.686|0.672|0.658|0.643|0.63|0.616|0.601|0.589|0.578|0.569|0.559|0.55|0.537|0.526|0.515|0.501|0.487|0.478|0.465|0.454|0.439|0.428|0.413|0.4|0.385|0.368|0.353|0.334|0.31|0.268|0.23|0.197|0.166|0.133|0.104|0.073|0.058|0.042|0.024|0.006|	31563|916|906|894|882|873|862|851|840|830|820|808|799|786|775|765|751|735|719|706|686|672|658|643|630|616|601|589|578|569|559|550|537|526|515|501|487|478|465|454|439|428|413|400|385|368|353|334|310|268|230|197|166|133|104|73|58|42|24|6|	6.4705861E7|1710930.0|1719822.0|1716807.0|1707133.0|1704079.0|1693269.0|1688102.0|1683312.0|1691559.0|1681796.0|1659673.0|1639288.0|1614433.0|1597981.0|1576230.0|1547902.0|1522237.0|1492556.0|1470667.0|1430091.0|1405905.0|1374323.0|1344920.0|1325967.0|1298017.0|1266483.0|1246589.0|1228627.0|1206930.0|1183474.0|1161420.0|1133744.0|1107271.0|1077928.0|1048980.0|1017557.0|1003487.0|972139.0|950952.0…	-0.22619	3.75155	0.751552	2.05139	6.81457	0.0109662	31.563	31563	0	0	1	256	3.125	Relative ROI: min max: 1136.0 <-> 2870.0	1.0 <-> 256.0	1	1	1	Cluster(s) of 31563.0 voxels is(are) detected. If more than one cluster the texture calculation is only performed on the largest cluster. (size ok >= 16.0vx)	0.125328	0.000187729	428.502	0.726129	3.86494	12.8391	16.4824	0.984875	1.06264	0.000103312	19148.2
46	2013-02-19	73.6333	521	1766.68	428.894	3520	1441	1764	2062	0	0	101188	521.0|795.0|769.0|861.0|847.0|797.0|843.0|874.0|868.0|835.0|886.0|776.0|829.0|876.0|878.0|880.0|868.0|918.0|909.0|884.0|892.0|815.0|807.0|839.0|807.0|821.0|855.0|922.0|894.0|876.0|886.0|843.0|911.0|959.0|1007.0|985.0|990.0|1007.0|961.0|1072.0|1083.0|1088.0|1067.0|1098.0|1126.0|1144.0|1153.0|1014.0|1003.0|1043.0|970.0|1074.0|1153.0|1136.0|1141.0|1198.0|1239.0|521.0|1161.0|1312.0|1312.0|1298.0|1330…	1766.6801278022099|1546.7246127366611|1551.4535993061581|1560.2471516213816|1576.258178603008|1589.5472370766477|1602.896768402154|1612.07|1614.109274563822|1621.7050092764366|1630.9467289719641|1636.0821529745035|1630.1898854961828|1625.7242044358718|1619.353112840468|1632.0088321884195|1637.3954410307254|1651.2202202202197|1658.639959432048|1658.0676229508206|1655.8746113989646|1659.74737945492…	428.8939279211076|501.8149999885317|503.3700975746555|498.914708472926|501.25176518987587|498.2690447890981|491.21549963444636|489.4116909942162|477.8476614027794|482.09574391549853|476.90402055942957|471.1673004134879|459.29666734928014|447.32837830297257|441.7373848115136|437.89528832059403|423.65720385896196|427.07681294552606|426.09886003713694|426.7204827836794|421.2036513183575|420.27360325…	3520.0|3281.0|3311.0|3258.0|3234.0|3157.0|3324.0|3134.0|3163.0|3136.0|3155.0|3040.0|3030.0|3142.0|2878.0|2875.0|2801.0|2858.0|2810.0|2907.0|2924.0|3010.0|2975.0|3057.0|2919.0|3110.0|3198.0|3157.0|3094.0|2947.0|2801.0|2881.0|2731.0|2750.0|2719.0|2683.0|2744.0|2762.0|2890.0|3062.0|3390.0|3519.0|3520.0|3220.0|3057.0|3324.0|3331.0|3293.0|3304.0|3346.0|3449.0|3306.0|3185.0|2958.0|2728.0|2719.0|2679.0|…	57.276|1.162|1.153|1.141|1.131|1.122|1.114|1.1|1.089|1.078|1.07|1.059|1.048|1.037|1.028|1.019|1.009|0.999|0.986|0.976|0.965|0.954|0.943|0.933|0.921|0.911|0.901|0.889|0.88|0.87|0.86|0.852|0.842|0.831|0.822|0.812|0.8|0.789|0.78|0.769|0.759|0.748|0.737|0.726|0.713|0.702|0.689|0.679|0.668|0.656|0.645|0.632|0.618|0.607|0.594|0.58|0.568|0.554|0.542|0.528|0.506|0.481|0.459|0.437|0.419|0.402|0.387|0.37|0…	57276|1162|1153|1141|1131|1122|1114|1100|1089|1078|1070|1059|1048|1037|1028|1019|1009|999|986|976|965|954|943|933|921|911|901|889|880|870|860|852|842|831|822|812|800|789|780|769|759|748|737|726|713|702|689|679|668|656|645|632|618|607|594|580|568|554|542|528|506|481|459|437|419|402|387|370|353|336|317|301|288|273|258|242|228|211|152|121|81|40|21|3|	1.01188371E8|1797294.0|1788826.0|1780242.0|1782748.0|1783472.0|1785627.0|1773277.0|1757765.0|1748198.0|1745113.0|1732611.0|1708439.0|1685876.0|1664695.0|1663017.0|1652132.0|1649569.0|1635419.0|1618274.0|1597919.0|1583399.0|1574142.0|1566479.0|1544065.0|1538456.0|1528571.0|1519839.0|1520579.0|1516204.0|1521156.0|1528084.0|1521154.0|1510366.0|1514802.0|1499194.0|1486306.0|1471535.0|1462627.0|145020…	0.289028	2.80798	-0.192024	2.16412	7.18904	0.0076873	57.276	57276	0	0	1	256	3.125	Relative ROI: min max: 521.0 <-> 3520.0	1.0 <-> 256.0	1	1	1	Cluster(s) of 57276.0 voxels is(are) detected. If more than one cluster the texture calculation is only performed on the largest cluster. (size ok >= 16.0vx)	0.195215	0.000215101	129.201	0.951648	3.77857	12.5521	8.84597	0.971196	1.12301	0.000153291	12810.8
47	2013-02-25	9.63333	1067	2551.8	306.622	3611	2342	2545	2759	0	0	256724	1067.0|1328.0|1290.0|1224.0|1191.0|1170.0|1067.0|1165.0|1256.0|1280.0|1384.0|1522.0|1548.0|1669.0|1615.0|1696.0|1568.0|1591.0|1609.0|1545.0|1658.0|1623.0|1788.0|1838.0|1806.0|1782.0|1797.0|1826.0|1844.0|1862.0|1865.0|1865.0|1791.0|1749.0|1832.0|1920.0|1911.0|1902.0|1823.0|1809.0|1806.0|1800.0|1911.0|1929.0|1812.0|1752.0|1746.0|1779.0|1835.0|1838.0|1841.0|1806.0|1755.0|1935.0|1945.0|1917.0|2002.0|…	2551.798827096061|2408.035563874591|2413.401882352938|2418.2514204545414|2435.723677941879|2449.5832134292577|2457.5202898550788|2471.735766423361|2477.5601761252456|2480.5221893491175|2483.5584286424682|2482.098697394789|2485.202122283982|2493.6922685656164|2511.5889287544865|2521.1472107437976|2527.9140625000005|2533.5270341207347|2533.412387506618|2534.37767094017|2539.2743935309936|2551.07725…	306.6221528683284|363.07540381055406|353.04633176528995|339.27733715010294|333.8913946584546|336.4054071973167|337.302089868811|333.89529917808204|327.53580165998505|321.85434275374797|313.59329043743423|312.94145856899377|312.3833766425001|310.8927443436002|310.2272478696706|311.51166441831083|309.6370782366236|302.2972923194932|303.89018222613123|297.64666354194526|297.10814763790347|287.931116…	3611.0|3371.0|3394.0|3372.0|3396.0|3415.0|3411.0|3417.0|3407.0|3524.0|3572.0|3524.0|3449.0|3517.0|3555.0|3444.0|3501.0|3318.0|3404.0|3358.0|3368.0|3503.0|3429.0|3488.0|3398.0|3442.0|3529.0|3437.0|3422.0|3409.0|3445.0|3452.0|3473.0|3535.0|3552.0|3516.0|3417.0|3358.0|3396.0|3486.0|3485.0|3611.0|3533.0|3376.0|3422.0|3442.0|3380.0|3480.0|3503.0|3388.0|3442.0|3384.0|3485.0|3269.0|3255.0|3354.0|3382.0|…	100.605|2.137|2.125|2.112|2.099|2.085|2.07|2.055|2.044|2.028|2.011|1.996|1.979|1.966|1.951|1.936|1.92|1.905|1.889|1.872|1.855|1.838|1.824|1.809|1.793|1.778|1.765|1.748|1.736|1.722|1.709|1.696|1.682|1.666|1.644|1.625|1.605|1.585|1.569|1.554|1.538|1.49|1.442|1.392|1.299|1.245|1.176|1.109|1.083|1.061|1.036|1.015|0.992|0.896|0.873|0.848|0.825|0.781|0.732|0.682|0.631|0.601|0.571|0.541|0.507|0.469|0.43…	100605|2137|2125|2112|2099|2085|2070|2055|2044|2028|2011|1996|1979|1966|1951|1936|1920|1905|1889|1872|1855|1838|1824|1809|1793|1778|1765|1748|1736|1722|1709|1696|1682|1666|1644|1625|1605|1585|1569|1554|1538|1490|1442|1392|1299|1245|1176|1109|1083|1061|1036|1015|992|896|873|848|825|781|732|682|631|601|571|541|507|469|432|395|363|331|271|203|172|149|140|132|124|116|108|100|92|84|76|68|31|	2.56723721E8|5145972.0|5128479.0|5107347.0|5112584.0|5107381.0|5087067.0|5079417.0|5064133.0|5030499.0|4994436.0|4954269.0|4918215.0|4902599.0|4900110.0|4880941.0|4853595.0|4826369.0|4785616.0|4744355.0|4710354.0|4688880.0|4660530.0|4620615.0|4565929.0|4528533.0|4509503.0|4484104.0|4462893.0|4438555.0|4418193.0|4403490.0|4380644.0|4361004.0|4307427.0|4243650.0|4207249.0|4149018.0|4116966.0|407431…	-0.00833899	3.02533	0.0253284	2.09871	6.97178	0.00931767	100.605	100605	0	0	1	256	3.125	Relative ROI: min max: 1067.0 <-> 3611.0	1.0 <-> 256.0	1	1	1	Cluster(s) of 100605.0 voxels is(are) detected. If more than one cluster the texture calculation is only performed on the largest cluster. (size ok >= 16.0vx)	0.148052	0.000175707	263.488	0.861106	3.88053	12.8908	12.9316	0.980932	1.07934	6.34662e-05	23430.2
48	2013-03-07	73.7667	825	2106.33	291.655	3062	1942	2129	2299	0	0	199941	825.0|827.0|825.0|892.0|909.0|959.0|859.0|952.0|941.0|1025.0|1021.0|1060.0|992.0|1112.0|1188.0|1214.0|1251.0|1209.0|1312.0|1325.0|1330.0|1298.0|1408.0|1381.0|1463.0|1522.0|1488.0|1497.0|1548.0|1491.0|1460.0|1545.0|1508.0|1516.0|1551.0|1589.0|1516.0|1499.0|1452.0|1574.0|1586.0|1635.0|1488.0|1571.0|1606.0|1617.0|1629.0|1702.0|1594.0|1632.0|1661.0|1705.0|1525.0|1646.0|1606.0|1534.0|1519.0|1419.0|151…	2106.3271248577657|1700.5152457996255|1731.2514106583094|1771.7236593059938|1800.3804971319303|1830.1713735558405|1857.661707632602|1875.265319426338|1892.5990813648261|1914.9986754966908|1929.2348232154766|1946.3797043010738|1960.883389830509|1970.0887372013647|1984.6825068870542|1994.3409722222218|2003.9481429572536|2009.9985845718325|2025.276747503565|2037.8115523465724|2043.0219298245636|2056…	291.65523336241773|358.15288369614126|349.4004091062135|345.0935748037575|342.74394190888387|333.2334057736866|334.205708233673|321.02551310125693|304.66901066919934|295.98022575499976|288.3550773992485|284.64075697086133|279.8961138309381|274.7115626209693|268.9946165698817|262.4308898212788|265.19276241097526|258.1684056735407|252.10520275055907|244.77051186090955|236.68724790375222|238.1915893…	3062.0|2716.0|2783.0|2731.0|2771.0|2804.0|2774.0|2741.0|2816.0|2756.0|2722.0|2753.0|2695.0|2804.0|2683.0|2692.0|2807.0|2884.0|2676.0|2701.0|2689.0|2807.0|2701.0|2710.0|2762.0|2831.0|2837.0|2837.0|2798.0|2747.0|2783.0|2606.0|2667.0|2777.0|2816.0|2710.0|2747.0|2837.0|2875.0|2722.0|2792.0|2840.0|2789.0|2731.0|2816.0|2855.0|2898.0|2916.0|2777.0|2849.0|2840.0|2875.0|2719.0|2774.0|2916.0|2753.0|2792.0|…	94.924|1.607|1.595|1.585|1.569|1.558|1.546|1.534|1.524|1.51|1.499|1.488|1.475|1.465|1.452|1.44|1.427|1.413|1.402|1.385|1.368|1.351|1.337|1.321|1.305|1.289|1.274|1.261|1.246|1.231|1.218|1.202|1.187|1.173|1.161|1.147|1.134|1.119|1.105|1.092|1.079|1.065|1.052|1.038|1.027|1.014|0.999|0.985|0.971|0.959|0.943|0.93|0.914|0.9|0.884|0.871|0.855|0.839|0.824|0.811|0.801|0.787|0.773|0.761|0.749|0.735|0.724|0…	94924|1607|1595|1585|1569|1558|1546|1534|1524|1510|1499|1488|1475|1465|1452|1440|1427|1413|1402|1385|1368|1351|1337|1321|1305|1289|1274|1261|1246|1231|1218|1202|1187|1173|1161|1147|1134|1119|1105|1092|1079|1065|1052|1038|1027|1014|999|985|971|959|943|930|914|900|884|871|855|839|824|811|801|787|773|761|749|735|724|712|701|688|677|664|653|643|631|621|610|599|587|576|563|548|534|517|502|485|468|452|…	1.99940996E8|2732728.0|2761346.0|2808182.0|2824797.0|2851407.0|2871945.0|2876657.0|2884321.0|2891648.0|2891923.0|2896213.0|2892303.0|2886180.0|2881759.0|2871851.0|2859634.0|2840128.0|2839438.0|2822369.0|2794854.0|2778106.0|2761364.0|2738233.0|2710090.0|2691712.0|2664890.0|2639123.0|2621370.0|2584812.0|2556973.0|2527701.0|2494823.0|2468842.0|2466605.0|2449431.0|2418344.0|2392384.0|2362732.0|234595…	-0.611586	4.06161	1.06161	2.12096	7.04568	0.00925488	94.924	94924	0	0	1	256	3.125	Relative ROI: min max: 825.0 <-> 3062.0	1.0 <-> 256.0	1	1	1	Cluster(s) of 94924.0 voxels is(are) detected. If more than one cluster the texture calculation is only performed on the largest cluster. (size ok >= 16.0vx)	0.142102	0.000165818	298.293	0.864547	3.92015	13.0225	13.7401	0.982283	1.07398	9.65479e-05	22777.7
49	2013-03-13	75.9333	1755	2725.22	259.072	3471	2563	2738	2916	0	0	178916	1755.0|1797.0|1755.0|1835.0|1850.0|1850.0|1853.0|1908.0|1896.0|1881.0|1874.0|2008.0|1966.0|2029.0|2077.0|2159.0|2135.0|2104.0|2138.0|2065.0|2114.0|2156.0|2135.0|2083.0|2144.0|2095.0|2156.0|2083.0|2074.0|2135.0|2201.0|2195.0|2207.0|2168.0|1978.0|2192.0|2144.0|2092.0|2177.0|2238.0|2278.0|2244.0|2241.0|2329.0|2308.0|2314.0|2326.0|2287.0|2351.0|2229.0|2339.0|2274.0|2268.0|2354.0|2369.0|2387.0|2372.0|…	2725.2192469383963|2377.4323529411804|2388.9741124260377|2401.9530551415814|2419.5277361319386|2446.0874811463|2473.284194528876|2492.019908116385|2516.2342064714967|2541.296353762603|2572.567187500002|2594.692671394794|2609.0477326968976|2626.639871382637|2649.3170731707323|2668.0394088669987|2688.618770764118|2706.2174643157|2723.852417302798|2734.2246998284745|2731.4114583333294|2741.545614035…	259.071510212683|242.00918458578252|237.8681016809301|240.42348696995344|241.46842517220514|241.08629825599223|240.669787445564|233.92375736359807|233.12547591417388|225.99676084798222|223.2853384368081|208.37561961741307|214.26710506254605|205.01875191150987|211.8597755716146|210.17950750806781|211.43666145474094|215.40370135273542|222.12753811641957|215.76743071732918|213.38893108681427|212.956…	3471.0|3281.0|3183.0|3327.0|3255.0|3227.0|3283.0|3378.0|3272.0|3241.0|3258.0|3208.0|3231.0|3212.0|3288.0|3269.0|3269.0|3415.0|3356.0|3384.0|3382.0|3392.0|3445.0|3344.0|3322.0|3338.0|3281.0|3350.0|3315.0|3329.0|3348.0|3348.0|3445.0|3411.0|3362.0|3392.0|3406.0|3388.0|3372.0|3390.0|3380.0|3362.0|3413.0|3471.0|3424.0|3394.0|3388.0|3406.0|3402.0|3371.0|3407.0|3390.0|3404.0|3420.0|3471.0|3350.0|3372.0|…	65.652|1.36|1.352|1.342|1.334|1.326|1.316|1.306|1.298|1.289|1.28|1.269|1.257|1.244|1.23|1.218|1.204|1.191|1.179|1.166|1.152|1.14|1.126|1.114|1.102|1.09|1.077|1.062|1.05|1.035|1.021|1.006|0.99|0.974|0.959|0.945|0.927|0.874|0.813|0.781|0.762|0.743|0.723|0.703|0.688|0.677|0.666|0.654|0.642|0.629|0.618|0.606|0.595|0.584|0.573|0.563|0.554|0.543|0.534|0.523|0.513|0.501|0.486|0.469|0.453|0.436|0.422|0.4…	65652|1360|1352|1342|1334|1326|1316|1306|1298|1289|1280|1269|1257|1244|1230|1218|1204|1191|1179|1166|1152|1140|1126|1114|1102|1090|1077|1062|1050|1035|1021|1006|990|974|959|945|927|874|813|781|762|743|723|703|688|677|666|654|642|629|618|606|595|584|573|563|554|543|534|523|513|501|486|469|453|436|422|411|399|385|367|348|329|314|299|284|269|252|236|218|203|186|170|153|137|119|100|82|66|46|20|	1.78916094E8|3233308.0|3229893.0|3223421.0|3227650.0|3243512.0|3254842.0|3254578.0|3266072.0|3275731.0|3292886.0|3292665.0|3279573.0|3267540.0|3258660.0|3249672.0|3237097.0|3223105.0|3211422.0|3188106.0|3146586.0|3125362.0|3092818.0|3073188.0|3054197.0|3030281.0|3008826.0|2975591.0|2953636.0|2926780.0|2899790.0|2865039.0|2832108.0|2799521.0|2758113.0|2722550.0|2668131.0|2505529.0|2332989.0|223944…	-0.334782	2.88874	-0.111258	2.18902	7.27177	0.00758418	65.652	65652	0	0	1	256	3.125	Relative ROI: min max: 1755.0 <-> 3471.0	1.0 <-> 256.0	1	1	1	Cluster(s) of 65652.0 voxels is(are) detected. If more than one cluster the texture calculation is only performed on the largest cluster. (size ok >= 16.0vx)	0.129498	0.000125172	382.81	0.870371	4.02762	13.3795	15.6016	0.984219	1.06515	8.6675e-05	22581.9
50	2013-04-03	78.4333	1175	2836.91	358.486	3699	2612	2893	3110	0	0	307467	1175.0|1175.0|1186.0|1224.0|1216.0|1249.0|1314.0|1266.0|1436.0|1728.0|1890.0|1856.0|1902.0|1942.0|1877.0|1935.0|1978.0|1987.0|1957.0|1902.0|2023.0|2077.0|2098.0|2062.0|2111.0|2098.0|2108.0|2056.0|2071.0|2068.0|2026.0|2123.0|2101.0|2020.0|2129.0|2174.0|2171.0|2177.0|2150.0|2159.0|2165.0|2162.0|2177.0|2229.0|2253.0|2232.0|2147.0|2174.0|2265.0|2302.0|2354.0|2357.0|2171.0|2235.0|2262.0|2351.0|2375.0|…	2836.912051005314|2158.2312332439706|2204.205231388328|2251.6702484889224|2303.0087483176335|2373.0356662180347|2437.9575342465814|2482.7424242424245|2522.0992366412247|2549.3205307262588|2565.374120956403|2569.4536447275264|2584.4907407407386|2603.9224137931046|2619.6971014492747|2631.9460247994166|2639.2143906020574|2661.951183431956|2667.975391498884|2677.921052631578|2693.274034822107|2697.24…	358.48591542051855|496.8930177231491|477.43047095225586|446.21550107498734|417.3220697292322|390.600444625514|364.1149048721893|345.5857562486437|316.41617023967933|297.0754445357053|280.20404581464135|267.95698735562695|261.12357882531313|256.14638586533795|261.97874594121515|254.6580321768336|256.00796065016874|256.6803015479393|261.36806968487394|263.43251937365966|255.16632861862246|254.17261…	3699.0|3374.0|3251.0|3336.0|3304.0|3411.0|3475.0|3424.0|3509.0|3461.0|3358.0|3348.0|3388.0|3372.0|3376.0|3442.0|3417.0|3461.0|3524.0|3546.0|3503.0|3454.0|3354.0|3350.0|3366.0|3400.0|3449.0|3418.0|3496.0|3504.0|3571.0|3504.0|3536.0|3516.0|3581.0|3501.0|3457.0|3615.0|3609.0|3544.0|3581.0|3569.0|3599.0|3574.0|3538.0|3575.0|3595.0|3632.0|3686.0|3652.0|3661.0|3699.0|3623.0|3572.0|3535.0|3645.0|3595.0|…	108.381|1.492|1.491|1.489|1.486|1.486|1.46|1.452|1.441|1.432|1.422|1.413|1.404|1.392|1.38|1.371|1.362|1.352|1.341|1.33|1.321|1.307|1.298|1.287|1.278|1.27|1.262|1.254|1.243|1.234|1.226|1.218|1.207|1.198|1.19|1.182|1.171|1.162|1.154|1.146|1.137|1.127|1.117|1.107|1.098|1.087|1.078|1.068|1.059|1.048|1.04|1.026|1.015|1.003|0.993|0.98|0.968|0.957|0.946|0.935|0.92|0.909|0.897|0.886|0.872|0.862|0.85|0.83…	108381|1492|1491|1489|1486|1486|1460|1452|1441|1432|1422|1413|1404|1392|1380|1371|1362|1352|1341|1330|1321|1307|1298|1287|1278|1270|1262|1254|1243|1234|1226|1218|1207|1198|1190|1182|1171|1162|1154|1146|1137|1127|1117|1107|1098|1087|1078|1068|1059|1048|1040|1026|1015|1003|993|980|968|957|946|935|920|909|897|886|872|862|850|839|827|815|805|794|783|774|762|753|743|732|721|710|701|692|680|669|660|649…	3.07467365E8|3220081.0|3286470.0|3352737.0|3422271.0|3526331.0|3559418.0|3604942.0|3634345.0|3650627.0|3647962.0|3630638.0|3628625.0|3624660.0|3615182.0|3608398.0|3594610.0|3598958.0|3577755.0|3561635.0|3557815.0|3525299.0|3519288.0|3490632.0|3467391.0|3469936.0|3441184.0|3421759.0|3398585.0|3380161.0|3367874.0|3363760.0|3346561.0|3341546.0|3348972.0|3342460.0|3329131.0|3320115.0|3298379.0|329250…	-0.847077	3.90869	0.908688	2.13938	7.10686	0.00854981	108.381	108381	0	0	1	256	3.125	Relative ROI: min max: 1175.0 <-> 3699.0	1.0 <-> 256.0	1	1	1	Cluster(s) of 108381.0 voxels is(are) detected. If more than one cluster the texture calculation is only performed on the largest cluster. (size ok >= 16.0vx)	0.165772	0.000189725	190.63	0.926443	3.85289	12.799	10.9753	0.97759	1.0942	8.12715e-05	29891.8
51	2013-04-08	78.3333	1201	2414.94	349.627	3350	2171	2433	2673	0	0	99116.3	1201.0|1229.0|1201.0|1298.0|1472.0|1433.0|1325.0|1539.0|1531.0|1563.0|1589.0|1617.0|1672.0|1626.0|1675.0|1779.0|1714.0|1728.0|1740.0|1800.0|1776.0|1737.0|1746.0|1776.0|1874.0|1803.0|1841.0|1826.0|1832.0|1862.0|1838.0|1862.0|1881.0|1935.0|1996.0|1945.0|1911.0|1978.0|1996.0|2117.0|1951.0|2050.0|2153.0|2123.0|2104.0|2180.0|2144.0|2089.0|2083.0|2198.0|2229.0|2080.0|2207.0|2144.0|2235.0|2171.0|2195.0|…	2414.938016226877|1820.9195278969949|1868.7521459227448|1920.8251072961384|1965.2854077253226|2004.2886266094397|2047.9098712446387|2075.3373893805315|2100.1540178571395|2154.4752252252283|2205.353409090909|2226.3669724770634|2243.395591647329|2263.34894613583|2282.3997627520785|2309.5576923076856|2336.6447688564504|2366.2684729064053|2391.98879202989|2404.753787878784|2422.0920716112523|2431.753…	349.6268564901255|234.12212745246293|209.8312057828574|195.89234171171032|196.30726681900924|202.34299630555003|210.76038106992235|214.91495564421845|228.3326519340016|228.81429942301438|231.87408193832655|229.1599902055714|239.98567750972316|239.48748461198286|232.51242719872306|226.26658787143649|218.47044673808648|220.73800162346774|217.93645862708325|221.4620124659081|222.98020215021674|229.9…	3350.0|2511.0|2430.0|2621.0|2573.0|2649.0|2747.0|2855.0|2710.0|2861.0|2801.0|3021.0|3010.0|2896.0|2950.0|2953.0|3016.0|2947.0|3016.0|3040.0|3136.0|3089.0|3131.0|3222.0|3215.0|3155.0|3113.0|3105.0|3144.0|3236.0|3248.0|3086.0|3212.0|3313.0|3288.0|3338.0|3279.0|3188.0|3200.0|3234.0|3302.0|3269.0|3258.0|3239.0|3248.0|3279.0|3255.0|3251.0|3255.0|3255.0|3318.0|3297.0|3304.0|3322.0|3338.0|3290.0|3260.0|…	41.043|0.932|0.932|0.932|0.932|0.932|0.932|0.904|0.896|0.888|0.88|0.872|0.862|0.854|0.843|0.832|0.822|0.812|0.803|0.792|0.782|0.77|0.758|0.746|0.735|0.724|0.714|0.701|0.69|0.678|0.668|0.657|0.644|0.631|0.618|0.603|0.591|0.579|0.566|0.554|0.541|0.527|0.515|0.501|0.488|0.476|0.464|0.452|0.438|0.427|0.412|0.399|0.388|0.375|0.361|0.347|0.332|0.319|0.305|0.291|0.275|0.261|0.246|0.233|0.217|0.202|0.187…	41043|932|932|932|932|932|932|904|896|888|880|872|862|854|843|832|822|812|803|792|782|770|758|746|735|724|714|701|690|678|668|657|644|631|618|603|591|579|566|554|541|527|515|501|488|476|464|452|438|427|412|399|388|375|361|347|332|319|305|291|275|261|246|233|217|202|187|171|155|138|124|107|90|75|59|44|27|13|	9.9116301E7|1697097.0|1741677.0|1790209.0|1831646.0|1867997.0|1908652.0|1876105.0|1881738.0|1913174.0|1940711.0|1941392.0|1933807.0|1932900.0|1924063.0|1921552.0|1920722.0|1921410.0|1920767.0|1904565.0|1894076.0|1872450.0|1844236.0|1826871.0|1804963.0|1781119.0|1764806.0|1734723.0|1711179.0|1697514.0|1674798.0|1666499.0|1639174.0|1620365.0|1603149.0|1568847.0|1538641.0|1514294.0|1490562.0|1474319…	-0.185928	2.57353	-0.426469	2.2245	7.38963	0.0067696	41.043	41043	0	0	1	256	3.125	Relative ROI: min max: 1201.0 <-> 3350.0	1.0 <-> 256.0	1	1	1	Cluster(s) of 41043.0 voxels is(are) detected. If more than one cluster the texture calculation is only performed on the largest cluster. (size ok >= 16.0vx)	0.146647	0.000133903	269.876	0.920847	3.97895	13.2178	13.0882	0.981313	1.07794	0.000101379	22790.7
52	2013-04-28	74.8	2095	3210.18	217.338	3708	3094	3246	3366	0	0	26949.4	2095.0|2095.0|2268.0|2308.0|2409.0|2421.0|2621.0|2731.0|2768.0|2780.0|2710.0|2792.0|2530.0|2707.0|2728.0|2704.0|2831.0|2843.0|2792.0|2786.0|2804.0|2990.0|3004.0|2910.0|2984.0|2947.0|2970.0|2953.0|2941.0|2936.0|3084.0|3160.0|3059.0|3200.0|3180.0|3260.0|3504.0|	3210.175818939849|2964.457345971564|2997.55106888361|3026.564039408865|3057.8838383838397|3104.046511627907|3129.175531914893|3169.567123287671|3203.6376404494385|3220.377521613832|3244.6242603550295|3252.87841945289|3240.853125000001|3251.635483870967|3244.566666666666|3251.3586206896543|3273.8633093525173|3276.735074626863|3289.2364341085267|3290.065040650406|3302.5324675324664|3311.42523364486…	217.33824692968483|304.3815061090316|265.93840549173166|240.90555676086973|217.29442076214872|198.36036662088213|183.40983069905906|180.07695162947113|167.9736323577787|168.75548486907465|152.79658598784746|156.5788218994212|181.45757163241868|162.49581443420877|158.06726064839893|157.63645105604772|148.78494457751125|149.67978495275167|152.66468522358485|166.66517429432977|148.65456495442726|117…	3708.0|3596.0|3583.0|3571.0|3586.0|3561.0|3589.0|3620.0|3613.0|3589.0|3590.0|3641.0|3606.0|3589.0|3643.0|3708.0|3627.0|3621.0|3662.0|3673.0|3676.0|3587.0|3625.0|3656.0|3660.0|3645.0|3585.0|3590.0|3564.0|3585.0|3593.0|3615.0|3659.0|3613.0|3543.0|3466.0|3504.0|	8.395|0.422|0.421|0.406|0.396|0.387|0.376|0.365|0.356|0.347|0.338|0.329|0.32|0.31|0.3|0.29|0.278|0.268|0.258|0.246|0.231|0.214|0.198|0.184|0.172|0.16|0.147|0.133|0.118|0.106|0.089|0.076|0.062|0.046|0.031|0.014|0.001|	8395|422|421|406|396|387|376|365|356|347|338|329|320|310|300|290|278|268|258|246|231|214|198|184|172|160|147|133|118|106|89|76|62|46|31|14|1|	2.6949426E7|1251001.0|1261969.0|1228785.0|1210922.0|1201266.0|1176570.0|1156892.0|1140495.0|1117471.0|1096683.0|1070197.0|1037073.0|1008007.0|973370.0|942894.0|910134.0|878165.0|848623.0|809356.0|762885.0|708645.0|657440.0|613551.0|575859.0|534054.0|494134.0|446320.0|397024.0|356270.0|300968.0|258624.0|211156.0|156478.0|105542.0|47099.0|3504.0|	-1.01802	4.51753	1.51753	2.10423	6.9901	0.0095696	8.395	8395	0	0	1	256	3.125	Relative ROI: min max: 2095.0 <-> 3708.0	1.0 <-> 256.0	1	1	1	Cluster(s) of 8395.0 voxels is(are) detected. If more than one cluster the texture calculation is only performed on the largest cluster. (size ok >= 16.0vx)	0.121669	0.000205652	481.715	0.789619	3.78507	12.5737	17.3152	0.986206	1.05679	0.000164821	32665.9
53	2013-05-03	65.6	1491	2748.24	318.625	3644	2526	2753	2990	0	0	187818	1491.0|1560.0|1522.0|1491.0|1563.0|1583.0|1696.0|1767.0|1758.0|1649.0|1678.0|1826.0|1859.0|1920.0|1877.0|1939.0|1969.0|2068.0|2047.0|2041.0|2017.0|1966.0|1908.0|2017.0|2050.0|2050.0|2068.0|2035.0|2008.0|2089.0|1984.0|2071.0|2062.0|1975.0|2108.0|2014.0|2005.0|2062.0|1978.0|2002.0|2032.0|2026.0|2077.0|2159.0|2153.0|2235.0|2189.0|2336.0|2207.0|2268.0|2262.0|2156.0|2271.0|2195.0|2180.0|2189.0|2189.0|…	2748.240865658963|2380.9485530546654|2407.978137651823|2441.298531810769|2460.9310344827595|2480.551695616213|2498.4791666666633|2517.6937919463116|2538.7005076142127|2560.0391822827974|2576.1166380789036|2593.1151515151514|2603.321116928443|2619.3383128295236|2633.2267493356894|2657.8455357142825|2659.9163669064756|2680.244545454543|2691.3443223443223|2699.555350553505|2707.2644320297945|2716.44…	318.62488392517673|359.2704857334216|344.75098612914513|339.73586652389025|338.9635538081643|334.7818160629974|318.78355964400896|312.9007245939091|308.606249518225|304.45481785284954|294.0666983904299|280.6411701689693|274.91045318041716|265.14970528414295|271.74856486937523|271.113442053715|265.56512841479395|268.3687612515704|265.29487108048374|265.4558560513627|269.55518380251544|279.70411420…	3644.0|3644.0|3571.0|3538.0|3581.0|3555.0|3500.0|3481.0|3468.0|3417.0|3463.0|3512.0|3413.0|3329.0|3388.0|3362.0|3411.0|3386.0|3424.0|3480.0|3457.0|3388.0|3451.0|3503.0|3527.0|3488.0|3496.0|3508.0|3546.0|3509.0|3422.0|3428.0|3407.0|3563.0|3516.0|3464.0|3532.0|3558.0|3411.0|3500.0|3424.0|3463.0|3461.0|3509.0|3435.0|3471.0|3442.0|3500.0|3451.0|3447.0|3418.0|3418.0|3449.0|3506.0|3509.0|3457.0|3445.0|…	68.341|1.244|1.235|1.226|1.218|1.209|1.2|1.192|1.182|1.174|1.166|1.155|1.146|1.138|1.129|1.12|1.112|1.1|1.092|1.084|1.074|1.066|1.057|1.048|1.04|1.032|1.022|1.014|1.003|0.994|0.982|0.971|0.958|0.948|0.938|0.929|0.918|0.908|0.896|0.885|0.875|0.864|0.855|0.843|0.833|0.823|0.81|0.799|0.79|0.777|0.764|0.752|0.743|0.731|0.72|0.709|0.698|0.686|0.677|0.664|0.651|0.637|0.624|0.611|0.6|0.586|0.573|0.557|0…	68341|1244|1235|1226|1218|1209|1200|1192|1182|1174|1166|1155|1146|1138|1129|1120|1112|1100|1092|1084|1074|1066|1057|1048|1040|1032|1022|1014|1003|994|982|971|958|948|938|929|918|908|896|885|875|864|855|843|833|823|810|799|790|777|764|752|743|731|720|709|698|686|677|664|651|637|624|611|600|586|573|557|545|530|517|505|490|477|463|448|435|420|403|362|309|224|71|45|30|10|	1.87817529E8|2961900.0|2973853.0|2993032.0|2997414.0|2998987.0|2998175.0|3001091.0|3000744.0|3005486.0|3003752.0|2995048.0|2983406.0|2980807.0|2972913.0|2976787.0|2957827.0|2948269.0|2938948.0|2926318.0|2907602.0|2895731.0|2873934.0|2844747.0|2821797.0|2811576.0|2794832.0|2777340.0|2743541.0|2719598.0|2678797.0|2665913.0|2632224.0|2604627.0|2589946.0|2568957.0|2544730.0|2517721.0|2482545.0|245151…	-0.222407	2.69384	-0.306164	2.18182	7.24784	0.00743762	68.341	68341	0	0	1	256	3.125	Relative ROI: min max: 1491.0 <-> 3644.0	1.0 <-> 256.0	1	1	1	Cluster(s) of 68341.0 voxels is(are) detected. If more than one cluster the texture calculation is only performed on the largest cluster. (size ok >= 16.0vx)	0.137571	0.000128936	322.176	0.886775	3.99261	13.2632	14.3129	0.982903	1.07088	7.90145e-05	23928.2
54	2013-05-23	72.9667	2219	3439.16	223.022	3925	3315	3481	3603	0	0	90253.9	2219.0|2219.0|2302.0|2387.0|2461.0|2551.0|2731.0|2756.0|2825.0|2828.0|2771.0|2783.0|2713.0|2878.0|2825.0|2849.0|2807.0|2843.0|2944.0|2961.0|3035.0|3065.0|3076.0|3118.0|3097.0|3013.0|3073.0|3136.0|2953.0|3131.0|3152.0|3100.0|3293.0|3215.0|3229.0|3288.0|3253.0|3210.0|3304.0|3126.0|3269.0|3358.0|3366.0|3388.0|3418.0|3327.0|3311.0|3306.0|3480.0|3512.0|	3439.159394886253|3102.30414746544|3147.4498834498863|3180.4734982332147|3226.2749999999996|3266.6462093862783|3312.210975609757|3348.1086419753074|3370.151061173534|3382.6590909090905|3396.1245186136066|3399.6124837451207|3410.8418972332042|3414.4082998661243|3419.985013623978|3432.572022160664|3453.2186177715134|3466.4957020057323|3481.5051244509496|3495.3333333333317|3507.611280487802|3515.164…	223.02234242187836|289.07330824620004|270.80993159428834|249.7211109994718|234.26372876118776|219.39286639766723|201.37294760189988|195.43784474836|198.99395759180754|190.90014033250836|187.173136306144|185.69195978119532|190.55071366044854|187.80008906244203|187.00296095205607|188.41640230532917|175.70049651914545|166.1221048098529|164.59726230564416|159.4087164771384|150.90506362083715|139.0061…	3925.0|3805.0|3796.0|3825.0|3810.0|3774.0|3816.0|3788.0|3851.0|3877.0|3834.0|3851.0|3857.0|3917.0|3851.0|3876.0|3925.0|3859.0|3844.0|3854.0|3830.0|3819.0|3835.0|3831.0|3846.0|3854.0|3839.0|3852.0|3843.0|3827.0|3838.0|3831.0|3828.0|3864.0|3831.0|3858.0|3815.0|3794.0|3800.0|3819.0|3831.0|3837.0|3805.0|3773.0|3815.0|3792.0|3781.0|3794.0|3769.0|3805.0|	26.243|0.868|0.858|0.849|0.84|0.831|0.82|0.81|0.801|0.792|0.779|0.769|0.759|0.747|0.734|0.722|0.709|0.698|0.683|0.672|0.656|0.643|0.63|0.615|0.6|0.587|0.574|0.56|0.547|0.534|0.521|0.507|0.491|0.476|0.459|0.441|0.413|0.364|0.321|0.293|0.276|0.229|0.172|0.151|0.134|0.105|0.081|0.062|0.041|0.019|	26243|868|858|849|840|831|820|810|801|792|779|769|759|747|734|722|709|698|683|672|656|643|630|615|600|587|574|560|547|534|521|507|491|476|459|441|413|364|321|293|276|229|172|151|134|105|81|62|41|19|	9.025386E7|2692800.0|2700512.0|2700222.0|2710071.0|2714583.0|2716013.0|2711968.0|2699491.0|2679066.0|2645581.0|2614302.0|2588829.0|2550563.0|2510269.0|2478317.0|2448332.0|2419614.0|2377868.0|2348864.0|2300993.0|2260251.0|2217755.0|2166135.0|2122132.0|2083198.0|2041504.0|1994826.0|1948090.0|1902816.0|1854834.0|1805083.0|1759189.0|1711001.0|1652051.0|1589604.0|1484544.0|1300686.0|1146498.0|1046625.…	-1.02433	4.37335	1.37335	2.09222	6.95019	0.00973447	26.243	26243	0	0	1	256	3.125	Relative ROI: min max: 2219.0 <-> 3925.0	1.0 <-> 256.0	1	1	1	Cluster(s) of 26243.0 voxels is(are) detected. If more than one cluster the texture calculation is only performed on the largest cluster. (size ok >= 16.0vx)	0.161517	0.000237185	232.208	0.893227	3.76797	12.5169	11.7971	0.978676	1.0892	7.74307e-05	34743.7
55	2013-05-15	16.2333	2171	3392.07	195.347	3966	3293	3429	3527	0	0	103930	2171.0|2201.0|2171.0|2455.0|2448.0|2530.0|2634.0|2780.0|2771.0|2783.0|2825.0|2819.0|2747.0|2825.0|2901.0|2816.0|2861.0|2725.0|2834.0|2881.0|2858.0|2864.0|2822.0|2913.0|2798.0|2801.0|2890.0|2958.0|2927.0|2930.0|3035.0|2990.0|3013.0|2910.0|3010.0|3062.0|3030.0|2930.0|3001.0|2924.0|2978.0|3021.0|3092.0|3076.0|3110.0|3116.0|3110.0|3016.0|3157.0|3102.0|3147.0|3102.0|3212.0|3129.0|3243.0|	3392.0740233036418|3156.575212866606|3186.8604427334|3220.121687929344|3252.886886886886|3278.2408163265345|3321.0031217481787|3350.6260593220327|3382.993513513516|3395.4580573951453|3411.664414414416|3414.4349827387773|3415.452296819786|3412.1762589928067|3413.006142506143|3416.417610062892|3418.8159588159556|3422.881109643327|3420.0500676590004|3425.066759388041|3431.74318507891|3430.0251851851…	195.3474420901004|268.0158679246283|255.43860779539716|243.16466615896474|232.9142530363607|228.5581450768409|218.37631123753707|203.21991458840458|187.40674642758785|187.54934863814535|175.75316047898164|180.68365751407546|179.9102652846561|174.2936931582262|171.73637362583304|174.13200860107645|170.58346644559518|169.26608733633134|165.8157558303556|163.27606934256286|161.19619665656222|154.741…	3966.0|3693.0|3695.0|3799.0|3780.0|3833.0|3795.0|3807.0|3844.0|3810.0|3766.0|3790.0|3802.0|3820.0|3880.0|3844.0|3798.0|3775.0|3764.0|3966.0|3928.0|3771.0|3745.0|3803.0|3769.0|3800.0|3794.0|3781.0|3756.0|3753.0|3740.0|3705.0|3715.0|3723.0|3740.0|3760.0|3720.0|3772.0|3762.0|3761.0|3774.0|3730.0|3735.0|3733.0|3768.0|3712.0|3762.0|3728.0|3754.0|3730.0|3709.0|3720.0|3835.0|3740.0|3649.0|	30.639|1.057|1.039|1.019|0.999|0.98|0.961|0.944|0.925|0.906|0.888|0.869|0.849|0.834|0.814|0.795|0.777|0.757|0.739|0.719|0.697|0.675|0.656|0.635|0.609|0.581|0.558|0.538|0.519|0.5|0.483|0.465|0.45|0.436|0.423|0.41|0.396|0.383|0.371|0.359|0.345|0.334|0.32|0.307|0.295|0.281|0.269|0.255|0.241|0.228|0.215|0.2|0.187|0.107|0.04|	30639|1057|1039|1019|999|980|961|944|925|906|888|869|849|834|814|795|777|757|739|719|697|675|656|635|609|581|558|538|519|500|483|465|450|436|423|410|396|383|371|359|345|334|320|307|295|281|269|255|241|228|215|200|187|107|40|	1.03929756E8|3336500.0|3311148.0|3281304.0|3249634.0|3212676.0|3191484.0|3162991.0|3129269.0|3076285.0|3029558.0|2967144.0|2899719.0|2845755.0|2778187.0|2716052.0|2656420.0|2591121.0|2527417.0|2462623.0|2391925.0|2315267.0|2252305.0|2181410.0|2093739.0|1999582.0|1926188.0|1855620.0|1791433.0|1722846.0|1661999.0|1601354.0|1549720.0|1498971.0|1458639.0|1414388.0|1368271.0|1321144.0|1283388.0|124295…	-1.12217	4.96492	1.96492	2.01433	6.69145	0.0119701	30.639	30639	0	0	1	256	3.125	Relative ROI: min max: 2171.0 <-> 3966.0	1.0 <-> 256.0	1	1	1	Cluster(s) of 30639.0 voxels is(are) detected. If more than one cluster the texture calculation is only performed on the largest cluster. (size ok >= 16.0vx)	0.14852	0.000256424	279.367	0.815073	3.74469	12.4396	13.1176	0.98119	1.07835	7.3171e-05	31237.9
56	2013-05-20	14.3333	1693	2974.81	291.042	3812	2777	2993	3188	0	0	609604	1693.0|1693.0|1767.0|1832.0|1859.0|1914.0|1868.0|1932.0|1926.0|1823.0|2032.0|1881.0|1797.0|1935.0|1963.0|1926.0|2014.0|2020.0|2029.0|2002.0|2020.0|2165.0|2174.0|2095.0|2083.0|2186.0|2123.0|2101.0|2068.0|2062.0|2129.0|2053.0|1984.0|2062.0|1954.0|2062.0|1920.0|2017.0|1951.0|1948.0|2002.0|1945.0|1859.0|1887.0|1990.0|2144.0|2126.0|2092.0|2165.0|2138.0|2192.0|2132.0|2226.0|2095.0|2232.0|2138.0|2235.0|…	2974.8114306906846|2685.698790322576|2704.578840697205|2719.5164969450175|2730.0687679083076|2748.1086419753033|2756.936311000826|2774.9800581636828|2784.63309653155|2796.9559008819847|2814.563475326873|2826.344929995757|2843.215292609996|2854.931271477659|2867.8552290406255|2869.9556714471887|2876.4752951464757|2874.389696169085|2878.3753873395285|2865.970588235295|2865.0690273420073|2864.837691…	291.04190292278406|300.7258383266172|303.88356834692877|301.12567430190575|291.93505777175534|290.32037030671506|288.0660136180177|279.20447485619326|285.87337739963357|290.97606769937187|289.3291686995635|292.52016061552234|295.27447644991224|299.6558069931343|310.8580970202134|313.19199435404107|317.06072928982337|315.9624802280891|305.85853858779825|296.8935812714527|288.248891228381|292.34857…	3812.0|3539.0|3495.0|3491.0|3564.0|3486.0|3496.0|3636.0|3535.0|3602.0|3583.0|3620.0|3587.0|3605.0|3670.0|3664.0|3715.0|3671.0|3712.0|3645.0|3653.0|3669.0|3720.0|3660.0|3647.0|3605.0|3636.0|3684.0|3639.0|3651.0|3635.0|3619.0|3662.0|3552.0|3609.0|3557.0|3590.0|3695.0|3733.0|3812.0|3786.0|3701.0|3636.0|3676.0|3707.0|3684.0|3649.0|3612.0|3752.0|3766.0|3751.0|3699.0|3730.0|3714.0|3761.0|3733.0|3719.0|…	204.922|2.48|2.467|2.455|2.443|2.43|2.418|2.407|2.393|2.381|2.371|2.357|2.341|2.328|2.314|2.301|2.287|2.271|2.259|2.244|2.231|2.218|2.205|2.191|2.175|2.161|2.146|2.13|2.112|2.096|2.082|2.064|2.048|2.032|2.016|2.0|1.985|1.967|1.95|1.932|1.916|1.9|1.873|1.814|1.77|1.738|1.718|1.699|1.68|1.662|1.647|1.636|1.623|1.611|1.593|1.582|1.568|1.555|1.538|1.527|1.511|1.497|1.482|1.469|1.455|1.438|1.423|1.41|…	204922|2480|2467|2455|2443|2430|2418|2407|2393|2381|2371|2357|2341|2328|2314|2301|2287|2271|2259|2244|2231|2218|2205|2191|2175|2161|2146|2130|2112|2096|2082|2064|2048|2032|2016|2000|1985|1967|1950|1932|1916|1900|1873|1814|1770|1738|1718|1699|1680|1662|1647|1636|1623|1611|1593|1582|1568|1555|1538|1527|1511|1497|1482|1469|1455|1438|1423|1410|1392|1378|1361|1346|1332|1319|1304|1288|1275|1263|1244|12…	6.09604308E8|6660533.0|6672196.0|6676413.0|6669558.0|6677904.0|6666272.0|6679377.0|6663627.0|6659552.0|6673330.0|6661695.0|6655967.0|6646280.0|6636217.0|6603768.0|6578499.0|6527739.0|6502250.0|6431238.0|6391969.0|6354210.0|6306676.0|6267520.0|6211949.0|6176531.0|6134616.0|6098408.0|6071135.0|6012595.0|5983221.0|5930941.0|5887990.0|5859310.0|5827263.0|5781438.0|5752711.0|5709603.0|5661569.0|559884…	-0.291399	2.7293	-0.270704	2.15165	7.14762	0.00804013	204.922	204922	0	0	1	256	3.125	Relative ROI: min max: 1693.0 <-> 3812.0	1.0 <-> 256.0	1	1	1	Cluster(s) of 204922.0 voxels is(are) detected. If more than one cluster the texture calculation is only performed on the largest cluster. (size ok >= 16.0vx)	0.124574	0.000117666	436.682	0.822686	4.04265	13.4294	16.6096	0.985169	1.06122	6.06471e-05	25359.5
57	2013-06-04	70.9667	1731	3110.43	324.928	3848	2907	3142	3354	0	0	167836	1731.0|1776.0|1838.0|1731.0|1929.0|1914.0|1800.0|1948.0|2005.0|2011.0|2080.0|2189.0|2120.0|2017.0|2111.0|2011.0|1917.0|1917.0|1975.0|2008.0|1838.0|1978.0|2056.0|2186.0|2287.0|2336.0|2363.0|2278.0|2265.0|2317.0|2293.0|2244.0|2381.0|2473.0|2433.0|2126.0|2323.0|2156.0|2485.0|2317.0|2381.0|2336.0|2517.0|2394.0|2676.0|2621.0|2600.0|2621.0|2670.0|2539.0|2634.0|2716.0|2676.0|2597.0|2551.0|2652.0|2716.0|…	3110.4303267295386|2772.3515625000027|2799.9062226117435|2829.362023070096|2860.695964125561|2875.9583710407237|2895.194139194137|2901.445471349355|2920.877340823969|2933.1485335856223|2950.865200764813|2971.2828185328153|2976.432062561095|2976.132280355376|2987.5899999999992|2985.0353892821067|3001.9509202453974|3012.798755186724|3025.628272251307|3035.233297985157|3043.321888412015|3056.6274509…	324.9279175912551|358.79522873186716|334.0351508499474|315.39991697220825|311.3549211661579|308.91948032756596|300.63000522055523|293.3559553299547|297.43874976386917|306.4670128608173|300.853028780966|305.59644531341524|315.38710721617934|326.03457061841493|328.8198198101812|336.1138941032897|339.2707107577806|341.7518435518155|339.9584376146465|333.8838525808876|330.0239480084661|322.9707261740…	3848.0|3529.0|3483.0|3514.0|3563.0|3519.0|3512.0|3533.0|3558.0|3563.0|3547.0|3628.0|3718.0|3720.0|3696.0|3782.0|3810.0|3787.0|3813.0|3756.0|3774.0|3820.0|3827.0|3834.0|3846.0|3811.0|3817.0|3835.0|3820.0|3820.0|3781.0|3770.0|3752.0|3798.0|3817.0|3848.0|3771.0|3798.0|3785.0|3803.0|3779.0|3845.0|3808.0|3807.0|3813.0|3758.0|3769.0|3826.0|3725.0|3757.0|3737.0|3708.0|3735.0|3662.0|3731.0|3844.0|3727.0|…	53.959|1.152|1.141|1.127|1.115|1.105|1.092|1.082|1.068|1.057|1.046|1.036|1.023|1.013|1.0|0.989|0.978|0.964|0.955|0.943|0.932|0.918|0.908|0.895|0.885|0.871|0.858|0.846|0.837|0.823|0.81|0.797|0.786|0.772|0.761|0.747|0.732|0.72|0.708|0.693|0.682|0.667|0.655|0.644|0.63|0.619|0.608|0.593|0.582|0.57|0.559|0.546|0.534|0.521|0.511|0.497|0.485|0.471|0.457|0.442|0.429|0.413|0.398|0.383|0.364|0.35|0.338|0.3…	53959|1152|1141|1127|1115|1105|1092|1082|1068|1057|1046|1036|1023|1013|1000|989|978|964|955|943|932|918|908|895|885|871|858|846|837|823|810|797|786|772|761|747|732|720|708|693|682|667|655|644|630|619|608|593|582|570|559|546|534|521|511|497|485|471|457|442|429|413|398|383|364|350|338|327|317|306|296|287|275|266|256|246|235|226|214|194|139|95|77|52|18|	1.6783571E8|3193749.0|3194693.0|3188691.0|3189676.0|3177934.0|3161552.0|3139364.0|3119497.0|3100338.0|3086605.0|3078249.0|3044890.0|3014822.0|2987590.0|2952200.0|2935908.0|2904338.0|2889475.0|2862225.0|2836376.0|2805984.0|2792086.0|2770230.0|2748961.0|2709400.0|2675012.0|2642882.0|2626251.0|2591892.0|2551827.0|2517157.0|2493690.0|2461535.0|2437000.0|2397628.0|2361082.0|2326611.0|2291414.0|2245754…	-0.528193	3.06364	0.0636382	2.19024	7.27582	0.00747085	53.959	53959	0	0	1	256	3.125	Relative ROI: min max: 1731.0 <-> 3848.0	1.0 <-> 256.0	1	1	1	Cluster(s) of 53959.0 voxels is(are) detected. If more than one cluster the texture calculation is only performed on the largest cluster. (size ok >= 16.0vx)	0.148045	0.000145015	290.917	0.904934	3.95898	13.1515	13.3649	0.980694	1.08074	6.86457e-05	29464.8
58	2013-06-05	74.2667	876	2587.2	492.703	3623	2320	2661	2944	0	0	283433	876.0|876.0|943.0|967.0|972.0|946.0|998.0|998.0|1010.0|1036.0|1036.0|911.0|998.0|1012.0|1081.0|1069.0|1055.0|1050.0|970.0|943.0|1048.0|1124.0|1098.0|1055.0|1069.0|1055.0|1115.0|1117.0|1131.0|1107.0|1122.0|1272.0|1344.0|1282.0|1216.0|1280.0|1249.0|1333.0|1416.0|1449.0|1531.0|1640.0|1823.0|1935.0|1975.0|1782.0|1865.0|1803.0|1911.0|1969.0|1990.0|1942.0|1890.0|1859.0|1945.0|1975.0|1850.0|1841.0|1826.…	2587.2044599825026|1928.6208791208776|1967.241866175566|2004.2308641975308|2046.5114835505908|2089.5337078651683|2122.967924528302|2153.391908975982|2180.2871664548866|2200.8357827476034|2220.2416452442167|2236.027777777782|2254.1364522417107|2273.4096858638723|2298.8671052631594|2312.5330687830706|2331.7166666666653|2362.310067114093|2388.0485829959516|2421.6999321113394|2449.1953551912593|2474.…	492.70334537744026|589.4576559722775|582.5888923574652|578.3387819450829|573.9132242004882|571.9580320590085|567.5142695483305|569.8720136083886|568.8076386034644|558.7833776415873|545.8356928245929|539.8964034788306|535.7351166704858|519.6163994489988|507.5885929642321|510.80408934299294|500.95988567504696|484.1873831268115|476.1451219185926|467.2676869011933|460.14915772548613|449.1032687960253…	3623.0|3420.0|3445.0|3417.0|3449.0|3488.0|3525.0|3567.0|3495.0|3550.0|3511.0|3519.0|3552.0|3572.0|3567.0|3608.0|3504.0|3480.0|3483.0|3485.0|3471.0|3503.0|3417.0|3428.0|3517.0|3493.0|3516.0|3493.0|3580.0|3512.0|3590.0|3593.0|3623.0|3571.0|3612.0|3555.0|3506.0|3480.0|3524.0|3476.0|3481.0|3476.0|3440.0|3527.0|3552.0|3466.0|3493.0|3483.0|3520.0|3530.0|3532.0|3449.0|3409.0|3384.0|3354.0|3445.0|3358.0|…	109.552|1.638|1.629|1.62|1.611|1.602|1.59|1.582|1.574|1.565|1.556|1.548|1.539|1.528|1.52|1.512|1.5|1.49|1.482|1.473|1.464|1.456|1.445|1.436|1.426|1.417|1.406|1.397|1.386|1.377|1.368|1.36|1.348|1.338|1.325|1.316|1.307|1.298|1.289|1.276|1.268|1.259|1.25|1.242|1.229|1.22|1.211|1.202|1.193|1.18|1.172|1.16|1.151|1.141|1.127|1.116|1.105|1.094|1.083|1.07|1.058|1.047|1.036|1.027|1.014|1.003|0.994|0.984|0…	109552|1638|1629|1620|1611|1602|1590|1582|1574|1565|1556|1548|1539|1528|1520|1512|1500|1490|1482|1473|1464|1456|1445|1436|1426|1417|1406|1397|1386|1377|1368|1360|1348|1338|1325|1316|1307|1298|1289|1276|1268|1259|1250|1242|1229|1220|1211|1202|1193|1180|1172|1160|1151|1141|1127|1116|1105|1094|1083|1070|1058|1047|1036|1027|1014|1003|994|984|972|960|950|938|925|915|904|892|879|867|853|838|825|811|797…	2.83433423E8|3159081.0|3204637.0|3246854.0|3296930.0|3347433.0|3375519.0|3406666.0|3431772.0|3444308.0|3454696.0|3461371.0|3469116.0|3473770.0|3494278.0|3496550.0|3497575.0|3519842.0|3539088.0|3567164.0|3585622.0|3603050.0|3611334.0|3608417.0|3613126.0|3606160.0|3590950.0|3576687.0|3558233.0|3553017.0|3527405.0|3517103.0|3479159.0|3468676.0|3454920.0|3447115.0|3441762.0|3426768.0|3422786.0|340044…	-0.848048	3.54352	0.543522	2.23185	7.41404	0.00690795	109.552	109552	0	0	1	256	3.125	Relative ROI: min max: 876.0 <-> 3623.0	1.0 <-> 256.0	1	1	1	Cluster(s) of 109552.0 voxels is(are) detected. If more than one cluster the texture calculation is only performed on the largest cluster. (size ok >= 16.0vx)	0.166116	0.000149272	188.95	0.954724	3.94593	13.1081	10.9166	0.977868	1.09278	0.000100725	27719.1
59	2013-06-08	64.6	1204	2336.44	316.864	3371	2126	2317	2548	0	0	136651	1204.0|1216.0|1204.0|1211.0|1325.0|1444.0|1441.0|1411.0|1594.0|1583.0|1609.0|1548.0|1577.0|1525.0|1583.0|1626.0|1649.0|1658.0|1696.0|1720.0|1640.0|1655.0|1693.0|1690.0|1740.0|1773.0|1675.0|1737.0|1737.0|1746.0|1767.0|1829.0|1832.0|1681.0|1794.0|1617.0|1667.0|1658.0|1672.0|1696.0|1678.0|1761.0|1681.0|1725.0|1794.0|1806.0|1815.0|1800.0|1829.0|1788.0|1782.0|1893.0|1859.0|1847.0|1818.0|1862.0|1752.0|…	2336.435703660622|1926.454119850188|1964.772471910113|2009.1238273921215|2047.1303939962488|2079.0975609756097|2112.7434210526326|2152.81860902256|2182.989661654136|2202.713747645946|2221.2937853107346|2244.5259189443914|2262.202830188679|2273.52565343659|2290.7187187187233|2305.8111111111093|2307.9276985743354|2316.842592592593|2327.881496881496|2338.832983193279|2340.8591101694983|2347.05246252…	316.86392565127613|305.91049208619853|307.2729265888693|305.62681822996757|299.5546990227311|287.1723793690392|282.40316218015147|286.4534564267234|289.2101131613011|292.25147663022517|284.8558368312296|283.85614252409795|285.3067124704042|284.4861939532972|282.6844326248049|282.854911013799|289.63049334409675|286.3812980218046|292.80393078332713|291.4583954272885|293.7689811062839|290.8637112678…	3371.0|2907.0|2804.0|2846.0|2927.0|2872.0|2987.0|3027.0|3076.0|3121.0|3134.0|3193.0|3142.0|3142.0|3118.0|3147.0|3175.0|3076.0|3092.0|3185.0|3212.0|3134.0|3068.0|3089.0|3123.0|3100.0|3215.0|3324.0|3318.0|3212.0|3274.0|3371.0|3260.0|3366.0|3315.0|3251.0|3243.0|3340.0|3362.0|3322.0|3281.0|3344.0|3248.0|3311.0|3222.0|3193.0|3231.0|3157.0|3178.0|3198.0|3229.0|3229.0|3178.0|3215.0|3180.0|3032.0|2987.0|…	58.487|1.068|1.068|1.066|1.066|1.066|1.064|1.064|1.064|1.062|1.062|1.061|1.06|1.033|0.999|0.99|0.982|0.972|0.962|0.952|0.944|0.934|0.926|0.917|0.907|0.897|0.888|0.878|0.865|0.856|0.846|0.833|0.823|0.812|0.799|0.787|0.776|0.765|0.752|0.74|0.727|0.715|0.702|0.69|0.677|0.665|0.651|0.64|0.628|0.614|0.601|0.591|0.577|0.566|0.554|0.543|0.531|0.518|0.508|0.498|0.485|0.474|0.463|0.451|0.44|0.429|0.418|0.…	58487|1068|1068|1066|1066|1066|1064|1064|1064|1062|1062|1061|1060|1033|999|990|982|972|962|952|944|934|926|917|907|897|888|878|865|856|846|833|823|812|799|787|776|765|752|740|727|715|702|690|677|665|651|640|628|614|601|591|577|566|554|543|531|518|508|498|485|474|463|451|440|429|418|404|394|380|366|354|340|326|311|298|283|270|256|244|233|222|209|200|187|177|165|153|142|129|116|103|86|70|54|37|16|	1.36651115E8|2057453.0|2098377.0|2141726.0|2182241.0|2216318.0|2247959.0|2290599.0|2322701.0|2339282.0|2359014.0|2381442.0|2397935.0|2348552.0|2288428.0|2282753.0|2266385.0|2251971.0|2239422.0|2226569.0|2209771.0|2192147.0|2177679.0|2163610.0|2150771.0|2132226.0|2123403.0|2108453.0|2072516.0|2056142.0|2039175.0|2006326.0|1974288.0|1948897.0|1918653.0|1886996.0|1867251.0|1842169.0|1806890.0|177267…	0.097187	2.91966	-0.0803449	2.18061	7.24383	0.00777641	58.487	58487	0	0	1	256	3.125	Relative ROI: min max: 1204.0 <-> 3371.0	1.0 <-> 256.0	1	1	1	Cluster(s) of 58487.0 voxels is(are) detected. If more than one cluster the texture calculation is only performed on the largest cluster. (size ok >= 16.0vx)	0.153021	0.000159322	237.283	0.914441	3.92578	13.0411	12.2603	0.980669	1.08031	0.00013567	19443.5
60	2013-06-13	74.3	853	2449.71	331.821	4017	2262	2479	2667	0	0	186075	853.0|853.0|918.0|1055.0|1168.0|1256.0|1368.0|1346.0|1485.0|1458.0|1463.0|1508.0|1519.0|1463.0|1436.0|1477.0|1548.0|1560.0|1609.0|1542.0|1617.0|1669.0|1655.0|1693.0|1749.0|1600.0|1617.0|1717.0|1755.0|1776.0|1708.0|1746.0|1655.0|1661.0|1646.0|1740.0|1725.0|1800.0|1850.0|1881.0|1859.0|1818.0|1788.0|1812.0|1684.0|1764.0|1815.0|1737.0|1868.0|1862.0|1779.0|1809.0|1850.0|1797.0|1835.0|1767.0|1764.0|179…	2449.7145922746954|2039.954407294836|2083.2974006116156|2138.902081727058|2187.158385093162|2227.731821735732|2253.028346456697|2276.1189532117364|2301.321314102564|2319.8008064516084|2334.911525974024|2341.2788225674576|2349.1080858085825|2358.8446843853826|2368.979061976548|2375.6993243243232|2385.249574105621|2390.564058469477|2395.0953206239133|2401.4707423580785|2413.007936507939|2426.557829…	331.82053841318026|493.19899193091476|479.10207115018716|449.28202173411256|418.3543752600841|395.5511065399178|374.5302012353922|353.96291888234504|332.38623722945397|324.309345303157|324.4543238173521|314.9073400316499|309.7197562739083|303.1763271522013|303.01815193007803|302.44379497877776|299.97544742627247|293.497007705254|289.97652973024327|295.94376497248004|293.65560238447944|295.9948260…	4017.0|3496.0|3372.0|3495.0|3657.0|3585.0|3522.0|3457.0|3331.0|3178.0|3123.0|3040.0|3134.0|3126.0|3152.0|3152.0|3246.0|3229.0|3231.0|3220.0|3220.0|3344.0|3269.0|3255.0|3302.0|3329.0|3409.0|3324.0|3362.0|3231.0|3188.0|3288.0|3269.0|3178.0|3342.0|3327.0|3078.0|3102.0|3168.0|3302.0|3688.0|3791.0|3875.0|3985.0|4000.0|4017.0|4014.0|3976.0|3979.0|3953.0|3910.0|3690.0|3279.0|3288.0|3342.0|3451.0|3491.0|…	75.958|1.316|1.308|1.297|1.288|1.279|1.27|1.261|1.248|1.24|1.232|1.223|1.212|1.204|1.194|1.184|1.174|1.163|1.154|1.145|1.134|1.124|1.113|1.103|1.092|1.082|1.072|1.061|1.052|1.041|1.03|1.018|1.008|0.997|0.986|0.975|0.965|0.953|0.942|0.931|0.92|0.909|0.898|0.888|0.874|0.863|0.852|0.839|0.828|0.817|0.806|0.792|0.781|0.769|0.756|0.745|0.732|0.72|0.707|0.693|0.683|0.669|0.656|0.644|0.632|0.618|0.606|0…	75958|1316|1308|1297|1288|1279|1270|1261|1248|1240|1232|1223|1212|1204|1194|1184|1174|1163|1154|1145|1134|1124|1113|1103|1092|1082|1072|1061|1052|1041|1030|1018|1008|997|986|975|965|953|942|931|920|909|898|888|874|863|852|839|828|817|806|792|781|769|756|745|732|720|707|693|683|669|656|644|632|618|606|593|579|568|554|541|529|514|498|482|467|451|436|419|402|387|370|350|332|314|297|279|261|243|225|2…	1.86075421E8|2684580.0|2724953.0|2774156.0|2817060.0|2849269.0|2861346.0|2870186.0|2872049.0|2876553.0|2876611.0|2863384.0|2847119.0|2840049.0|2828561.0|2812828.0|2800283.0|2780226.0|2763940.0|2749684.0|2736351.0|2727451.0|2717014.0|2699075.0|2674580.0|2652647.0|2634358.0|2613033.0|2588067.0|2551638.0|2528010.0|2494114.0|2467600.0|2438092.0|2413010.0|2385372.0|2355647.0|2322264.0|2299936.0|227117…	-0.490654	4.18966	1.18966	2.02879	6.7395	0.0114541	75.958	75958	0	0	1	256	3.125	Relative ROI: min max: 853.0 <-> 4017.0	1.0 <-> 256.0	1	1	1	Cluster(s) of 75958.0 voxels is(are) detected. If more than one cluster the texture calculation is only performed on the largest cluster. (size ok >= 16.0vx)	0.203028	0.000336203	104.068	0.926798	3.61624	12.0129	8.07914	0.969426	1.12969	9.63596e-05	17549.1
61	2013-06-08	72.5	1389	2384.85	305.495	3392	2159	2378	2606	0	0	172418	1389.0|1405.0|1394.0|1458.0|1591.0|1389.0|1568.0|1586.0|1560.0|1597.0|1620.0|1646.0|1658.0|1635.0|1603.0|1534.0|1597.0|1672.0|1571.0|1577.0|1696.0|1675.0|1708.0|1675.0|1655.0|1702.0|1746.0|1678.0|1672.0|1560.0|1499.0|1531.0|1554.0|1612.0|1646.0|1571.0|1638.0|1597.0|1563.0|1635.0|1612.0|1652.0|1589.0|1661.0|1711.0|1705.0|1655.0|1794.0|1832.0|1758.0|1711.0|1859.0|1791.0|1776.0|1823.0|1832.0|1871.0|…	2384.850325739691|2120.7629629629578|2159.073825503353|2197.696240601506|2217.579425113471|2235.097560975602|2242.6802147239287|2251.4097222222217|2247.290724863601|2254.5616653574175|2265.2990506329165|2272.1085395051887|2282.3099838969433|2290.111922141118|2290.3227124183027|2304.391769547326|2308.873963515754|2319.8626465661614|2326.6374367622257|2325.4855442176863|2329.2401372212644|2326.9662…	305.4949996072811|286.8820588069167|290.8951082015594|291.2294541221283|291.59456517398183|291.5398007491958|288.8254610842093|276.97813714237657|262.71748301998053|247.5463748585951|245.63907697746106|247.4091435427585|244.4057034345475|244.77288835422965|247.0900968366282|246.41259440465043|250.1424351167709|248.10261134689827|257.8193546730356|262.5055712953499|258.0854312954911|256.3869571984…	3392.0|3068.0|3059.0|2975.0|3054.0|3113.0|3239.0|3210.0|3248.0|3102.0|3021.0|3150.0|3142.0|3126.0|3001.0|3035.0|2996.0|2990.0|3116.0|3076.0|3170.0|3086.0|3084.0|3007.0|3065.0|3089.0|3054.0|3168.0|3190.0|3142.0|3155.0|3165.0|3299.0|3144.0|3248.0|3150.0|3224.0|3190.0|3311.0|3139.0|3360.0|3241.0|3195.0|3190.0|3248.0|3308.0|3222.0|3336.0|3315.0|3293.0|3338.0|3217.0|3354.0|3279.0|3231.0|3283.0|3392.0|…	72.297|1.35|1.341|1.33|1.322|1.312|1.304|1.296|1.283|1.273|1.264|1.253|1.242|1.233|1.224|1.215|1.206|1.194|1.186|1.176|1.166|1.154|1.141|1.13|1.119|1.106|1.095|1.08|1.069|1.056|1.041|1.027|1.016|0.999|0.988|0.973|0.958|0.945|0.93|0.915|0.901|0.886|0.87|0.857|0.843|0.828|0.813|0.799|0.782|0.765|0.752|0.738|0.721|0.707|0.692|0.675|0.661|0.649|0.635|0.623|0.61|0.595|0.582|0.57|0.555|0.544|0.528|0.51…	72297|1350|1341|1330|1322|1312|1304|1296|1283|1273|1264|1253|1242|1233|1224|1215|1206|1194|1186|1176|1166|1154|1141|1130|1119|1106|1095|1080|1069|1056|1041|1027|1016|999|988|973|958|945|930|915|901|886|870|857|843|828|813|799|782|765|752|738|721|707|692|675|661|649|635|623|610|595|582|570|555|544|528|513|496|482|463|450|436|421|404|388|372|355|339|322|306|289|273|256|238|223|208|190|173|156|137|1…	1.72417524E8|2863030.0|2895318.0|2922936.0|2931640.0|2932448.0|2924455.0|2917827.0|2883274.0|2870057.0|2863338.0|2846952.0|2834629.0|2823708.0|2803355.0|2799836.0|2784502.0|2769916.0|2759392.0|2734771.0|2715894.0|2685319.0|2667761.0|2642488.0|2621833.0|2600328.0|2573807.0|2531835.0|2509418.0|2473817.0|2437934.0|2418368.0|2392086.0|2372822.0|2361015.0|2327649.0|2297147.0|2281969.0|2263933.0|222706…	0.0936325	2.51659	-0.483411	2.19468	7.29058	0.00727436	72.297	72297	0	0	1	256	3.125	Relative ROI: min max: 1389.0 <-> 3392.0	1.0 <-> 256.0	1	1	1	Cluster(s) of 72297.0 voxels is(are) detected. If more than one cluster the texture calculation is only performed on the largest cluster. (size ok >= 16.0vx)	0.132431	0.000122185	364.701	0.879955	4.02872	13.3831	15.1973	0.983755	1.06746	0.00012104	17860.7
62	2013-06-17	75.2333	1175	2629.46	354.563	3561	2445	2670	2867	0	0	406035	1175.0|1221.0|1175.0|1193.0|1296.0|1290.0|1221.0|1269.0|1264.0|1201.0|1266.0|1298.0|1277.0|1254.0|1312.0|1314.0|1309.0|1397.0|1330.0|1416.0|1373.0|1502.0|1502.0|1600.0|1615.0|1534.0|1528.0|1617.0|1632.0|1635.0|1560.0|1574.0|1649.0|1672.0|1734.0|1731.0|1725.0|1687.0|1737.0|1560.0|1734.0|1565.0|1725.0|1800.0|1812.0|1899.0|1853.0|1911.0|1859.0|1899.0|1929.0|1981.0|1908.0|2005.0|2044.0|2020.0|1978.0|…	2629.4564169980586|2268.1603869653777|2286.0005112474487|2299.086889460153|2327.1053719008255|2344.949688796678|2364.5878977569096|2389.185534591189|2408.7031578947385|2431.2695974576272|2445.706914893622|2458.203525641024|2470.360365198713|2486.0231930960085|2497.553687635575|2506.7273718647753|2521.5000000000005|2523.0622246696043|2522.1146179401967|2528.574610244986|2540.94008958567|2554.83952…	354.56310627215424|467.0520673807759|464.3310628089719|464.28183883202314|460.8466026450555|462.60601236500594|460.573329199335|455.06111295111964|454.5219168944398|449.2560421476754|453.68833354488714|457.2885513045746|455.107950506064|448.7882029801375|443.83170854776847|439.24847071079694|433.00536543450784|423.7096100906329|422.1133176952421|418.7177870482096|407.7920436129604|405.91915999509…	3561.0|3354.0|3411.0|3371.0|3394.0|3413.0|3435.0|3433.0|3463.0|3426.0|3437.0|3516.0|3473.0|3481.0|3516.0|3561.0|3496.0|3533.0|3459.0|3538.0|3463.0|3495.0|3459.0|3480.0|3461.0|3457.0|3509.0|3530.0|3476.0|3522.0|3511.0|3475.0|3486.0|3508.0|3480.0|3473.0|3476.0|3454.0|3437.0|3445.0|3511.0|3480.0|3461.0|3456.0|3454.0|3547.0|3437.0|3463.0|3481.0|3504.0|3480.0|3424.0|3409.0|3433.0|3356.0|3358.0|3338.0|…	154.418|1.964|1.956|1.945|1.936|1.928|1.917|1.908|1.9|1.888|1.88|1.872|1.862|1.854|1.844|1.834|1.826|1.816|1.806|1.796|1.786|1.776|1.766|1.756|1.746|1.734|1.724|1.713|1.702|1.692|1.681|1.67|1.661|1.648|1.637|1.625|1.615|1.6|1.589|1.578|1.562|1.551|1.537|1.523|1.508|1.495|1.481|1.467|1.454|1.44|1.428|1.412|1.393|1.375|1.362|1.344|1.324|1.31|1.293|1.276|1.258|1.239|1.223|1.206|1.189|1.17|1.154|1.13…	154418|1964|1956|1945|1936|1928|1917|1908|1900|1888|1880|1872|1862|1854|1844|1834|1826|1816|1806|1796|1786|1776|1766|1756|1746|1734|1724|1713|1702|1692|1681|1670|1661|1648|1637|1625|1615|1600|1589|1578|1562|1551|1537|1523|1508|1495|1481|1467|1454|1440|1428|1412|1393|1375|1362|1344|1324|1310|1293|1276|1258|1239|1223|1206|1189|1170|1154|1136|1117|1099|1082|1066|1053|1038|1025|1010|994|980|968|954|9…	4.06035401E8|4454667.0|4471417.0|4471724.0|4505276.0|4521063.0|4532915.0|4558566.0|4576536.0|4590237.0|4597929.0|4601757.0|4599811.0|4609087.0|4605489.0|4597338.0|4604259.0|4581881.0|4554939.0|4541320.0|4538119.0|4537395.0|4529897.0|4507367.0|4483620.0|4480314.0|4455516.0|4433735.0|4426830.0|4418107.0|4396593.0|4360254.0|4337345.0|4303343.0|4285005.0|4255359.0|4233719.0|4189667.0|4163047.0|414773…	-0.704633	3.68731	0.687313	2.17141	7.21326	0.00826279	154.418	154418	0	0	1	256	3.125	Relative ROI: min max: 1175.0 <-> 3561.0	1.0 <-> 256.0	1	1	1	Cluster(s) of 154418.0 voxels is(are) detected. If more than one cluster the texture calculation is only performed on the largest cluster. (size ok >= 16.0vx)	0.148129	0.000152777	262.046	0.908847	3.95875	13.1507	12.8873	0.981252	1.07812	7.25927e-05	25954.7
63	2013-08-20	70.1	1740	3259.26	241.664	4091	3139	3302	3420	0	0	280479	1740.0|1890.0|1740.0|1978.0|2023.0|2065.0|2104.0|2168.0|2192.0|2207.0|2207.0|2314.0|2317.0|2394.0|2415.0|2482.0|2485.0|2508.0|2526.0|2539.0|2501.0|2470.0|2495.0|2597.0|2628.0|2640.0|2542.0|2523.0|2570.0|2625.0|2655.0|2628.0|2722.0|2634.0|2734.0|2652.0|2679.0|2661.0|2646.0|2707.0|2710.0|2734.0|2783.0|2792.0|2631.0|2649.0|2734.0|2649.0|2679.0|2585.0|2658.0|2725.0|2579.0|2780.0|2789.0|2870.0|2828.0|…	3259.2588430788974|2857.6458333333335|2909.3465568862284|2949.2330316742105|2986.894537177541|3010.8103975535164|3042.69923076923|3073.2612403100793|3096.7878315132593|3121.227629513343|3125.127962085309|3139.966560509555|3155.413461538459|3178.416935483872|3178.3677786818535|3191.930327868854|3196.165016501646|3204.7566445182715|3197.6021775544364|3204.094435075885|3204.3316326530658|3206.718937…	241.66390130220543|349.1116526192494|334.83810833078763|322.6587826793657|307.3549478882714|295.34153113677536|286.3837385252797|283.2735727610642|285.10894582733386|280.58811859705435|283.90914160575426|281.6658766681769|282.4902180259094|282.2362849097206|279.3976517698611|275.3745691644657|272.09802306465474|259.8313593398259|243.38259758244612|233.50481509071585|233.9668719341266|238.16534154…	4091.0|3636.0|3608.0|3669.0|3697.0|3641.0|3667.0|3936.0|4055.0|4083.0|4086.0|4085.0|4085.0|4083.0|4088.0|4090.0|4090.0|4090.0|4090.0|4091.0|4091.0|4089.0|4086.0|4059.0|4011.0|4008.0|3947.0|3864.0|3696.0|3718.0|3655.0|3762.0|3815.0|3904.0|3941.0|4003.0|3946.0|3940.0|3846.0|3911.0|3895.0|3844.0|3770.0|3671.0|3716.0|3709.0|3705.0|3748.0|3699.0|3718.0|3730.0|3688.0|3707.0|3697.0|3751.0|3735.0|3679.0|…	86.056|1.344|1.336|1.326|1.318|1.308|1.3|1.29|1.282|1.274|1.266|1.256|1.248|1.24|1.229|1.22|1.212|1.204|1.194|1.186|1.176|1.167|1.156|1.148|1.138|1.13|1.121|1.11|1.1|1.09|1.082|1.07|1.062|1.051|1.041|1.03|1.022|1.012|0.998|0.988|0.977|0.968|0.956|0.943|0.933|0.923|0.911|0.901|0.89|0.878|0.867|0.856|0.843|0.833|0.819|0.805|0.791|0.775|0.76|0.744|0.73|0.719|0.71|0.701|0.689|0.68|0.671|0.659|0.649|0…	86056|1344|1336|1326|1318|1308|1300|1290|1282|1274|1266|1256|1248|1240|1229|1220|1212|1204|1194|1186|1176|1167|1156|1148|1138|1130|1121|1110|1100|1090|1082|1070|1062|1051|1041|1030|1022|1012|998|988|977|968|956|943|933|923|911|901|890|878|867|856|843|833|819|805|791|775|760|744|730|719|710|701|689|680|671|659|649|639|627|618|609|599|590|581|571|562|552|542|533|523|508|495|481|470|457|444|429|416|…	2.80478779E8|3840676.0|3886887.0|3910683.0|3936727.0|3938140.0|3955509.0|3964507.0|3970082.0|3976444.0|3956412.0|3943798.0|3937956.0|3941237.0|3906214.0|3894155.0|3873752.0|3858527.0|3817937.0|3800056.0|3768294.0|3742241.0|3714525.0|3695478.0|3669089.0|3648597.0|3621026.0|3595137.0|3561946.0|3535231.0|3517176.0|3493219.0|3475151.0|3448689.0|3420931.0|3381439.0|3363253.0|3333653.0|3290504.0|325156…	-0.932743	5.10295	2.10295	1.98843	6.60543	0.0129669	86.056	86056	0	0	1	256	3.125	Relative ROI: min max: 1740.0 <-> 4091.0	1.0 <-> 256.0	1	1	1	Cluster(s) of 86056.0 voxels is(are) detected. If more than one cluster the texture calculation is only performed on the largest cluster. (size ok >= 16.0vx)	0.15705	0.000282308	242.346	0.821659	3.72296	12.3674	12.2183	0.979284	1.09172	5.34114e-05	28154.1
64	2013-09-22	3.1	1411	2605.39	316.931	3593	2381	2618	2834	0	0	508691	1411.0|1463.0|1488.0|1436.0|1463.0|1411.0|1438.0|1463.0|1474.0|1508.0|1422.0|1539.0|1542.0|1635.0|1672.0|1580.0|1661.0|1728.0|1597.0|1687.0|1720.0|1705.0|1699.0|1649.0|1681.0|1684.0|1669.0|1612.0|1731.0|1699.0|1531.0|1664.0|1728.0|1681.0|1731.0|1687.0|1752.0|1752.0|1770.0|1800.0|1687.0|1803.0|1746.0|1800.0|1794.0|1779.0|1755.0|1838.0|1755.0|1803.0|1847.0|1826.0|1806.0|1764.0|1809.0|1945.0|1758.0|…	2605.386102660249|2422.2382271468086|2445.6348470806315|2456.3851162790747|2472.7401869158884|2475.657276995312|2479.766037735842|2481.2696682464475|2478.9752616555606|2481.1486615678778|2486.2057692307662|2488.7130434782607|2493.252789907809|2494.741463414635|2497.2584600294304|2498.0409674234934|2494.675260287556|2493.1025896414335|2490.2877192982405|2487.1957618567103|2480.032961460444|2478.57…	316.931182472313|371.41322597577056|369.17132251279776|365.10319097146265|365.7214963206194|359.353848795625|355.0879813608771|357.81472313783127|347.92376342232194|342.9076566338693|336.7610571044411|336.9718472936784|332.2615398403603|326.2119518795675|323.7396422353413|316.2762653309607|320.7351606541842|324.2504587402975|318.2954042008753|316.8729273557758|312.2900746077785|306.15884482311424…	3593.0|3304.0|3473.0|3488.0|3439.0|3530.0|3506.0|3567.0|3495.0|3530.0|3547.0|3388.0|3411.0|3435.0|3473.0|3447.0|3500.0|3451.0|3422.0|3380.0|3442.0|3471.0|3407.0|3517.0|3511.0|3476.0|3468.0|3524.0|3445.0|3396.0|3404.0|3358.0|3354.0|3308.0|3364.0|3388.0|3433.0|3384.0|3444.0|3464.0|3394.0|3297.0|3440.0|3445.0|3420.0|3435.0|3407.0|3429.0|3496.0|3456.0|3426.0|3354.0|3340.0|3429.0|3447.0|3358.0|3382.0|…	195.246|2.166|2.158|2.15|2.14|2.13|2.12|2.11|2.102|2.092|2.08|2.07|2.061|2.05|2.039|2.026|2.017|2.008|1.995|1.982|1.972|1.961|1.948|1.935|1.924|1.914|1.903|1.889|1.878|1.864|1.852|1.842|1.83|1.82|1.808|1.798|1.785|1.772|1.763|1.75|1.739|1.727|1.716|1.704|1.692|1.681|1.668|1.656|1.645|1.632|1.622|1.612|1.6|1.59|1.579|1.568|1.557|1.548|1.539|1.527|1.516|1.507|1.496|1.487|1.478|1.466|1.457|1.446|1.4…	195246|2166|2158|2150|2140|2130|2120|2110|2102|2092|2080|2070|2061|2050|2039|2026|2017|2008|1995|1982|1972|1961|1948|1935|1924|1914|1903|1889|1878|1864|1852|1842|1830|1820|1808|1798|1785|1772|1763|1750|1739|1727|1716|1704|1692|1681|1668|1656|1645|1632|1622|1612|1600|1590|1579|1568|1557|1548|1539|1527|1516|1507|1496|1487|1478|1466|1457|1446|1436|1424|1415|1403|1391|1379|1369|1356|1346|1332|1321|13…	5.08691215E8|5246568.0|5277680.0|5281228.0|5291664.0|5273150.0|5257104.0|5235479.0|5210806.0|5190563.0|5171308.0|5151636.0|5138594.0|5114220.0|5091910.0|5061031.0|5031760.0|5006150.0|4968124.0|4929622.0|4890625.0|4860492.0|4832797.0|4783609.0|4759078.0|4739065.0|4709756.0|4663786.0|4643807.0|4595378.0|4568300.0|4528377.0|4502865.0|4486556.0|4466637.0|4438162.0|4412205.0|4389270.0|4372026.0|434720…	-0.144121	2.6736	-0.326397	2.17892	7.23821	0.00758621	195.246	195246	0	0	1	256	3.125	Relative ROI: min max: 1411.0 <-> 3593.0	1.0 <-> 256.0	1	1	1	Cluster(s) of 195246.0 voxels is(are) detected. If more than one cluster the texture calculation is only performed on the largest cluster. (size ok >= 16.0vx)	0.127799	0.000115035	398.479	0.855522	4.05609	13.474	15.913	0.984779	1.06312	7.81581e-05	21167.3
65	2013-09-23	71.4667	1803	2934.08	310.225	3748	2738	2967	3155	0	0	142159	1803.0|1803.0|1908.0|1978.0|1939.0|1984.0|1993.0|2017.0|1896.0|1911.0|1932.0|1981.0|2038.0|2008.0|2002.0|1917.0|2086.0|2159.0|2056.0|2114.0|1929.0|2005.0|2029.0|2138.0|2017.0|2035.0|2038.0|1942.0|2074.0|2050.0|1987.0|1996.0|2156.0|2098.0|2077.0|2232.0|2168.0|2156.0|2198.0|2213.0|2345.0|2394.0|2332.0|2284.0|2387.0|2323.0|2351.0|2354.0|2207.0|2302.0|2445.0|2439.0|2470.0|2445.0|2576.0|2631.0|2738.0|…	2934.080679449337|2706.8655737704935|2733.6572847682105|2752.0903765690423|2762.6621621621666|2788.3861892583127|2808.5215889464575|2818.878154917318|2829.5132042253495|2835.3074866310135|2847.469901168016|2853.1537761601476|2862.317679558014|2869.8588672237684|2887.4990583804147|2898.510962821736|2922.7888138862145|2937.202346041056|2943.4945490584782|2951.5782038345137|2950.167860798363|2964.33…	310.2245893835103|296.38200863808055|289.42303034362885|282.0514571280563|289.5012732561773|291.509640433554|293.88357722151477|288.4222634229597|287.8547410384688|284.5931500703135|277.7848121017461|279.83200636293157|273.41438979254434|276.0336302694958|278.728380123228|276.6387073049252|283.52035628913836|291.3955116295022|301.5793975436902|314.0912695695018|333.0880213395657|337.6804583746104…	3748.0|3320.0|3356.0|3346.0|3371.0|3394.0|3508.0|3407.0|3424.0|3473.0|3442.0|3428.0|3495.0|3456.0|3539.0|3544.0|3486.0|3506.0|3561.0|3587.0|3669.0|3659.0|3691.0|3719.0|3693.0|3669.0|3690.0|3653.0|3699.0|3707.0|3669.0|3661.0|3748.0|3700.0|3671.0|3745.0|3706.0|3719.0|3632.0|3665.0|3735.0|3675.0|3715.0|3645.0|3629.0|3627.0|3530.0|3522.0|3445.0|3500.0|3496.0|3508.0|3491.0|3517.0|3493.0|3496.0|3509.0|…	48.451|1.22|1.208|1.195|1.184|1.173|1.158|1.149|1.136|1.122|1.113|1.099|1.086|1.077|1.062|1.049|1.037|1.023|1.009|0.991|0.977|0.958|0.944|0.929|0.912|0.894|0.878|0.862|0.843|0.828|0.808|0.79|0.773|0.754|0.735|0.716|0.699|0.68|0.662|0.646|0.631|0.615|0.599|0.581|0.565|0.548|0.532|0.517|0.502|0.476|0.427|0.379|0.347|0.323|0.293|0.28|0.272|0.261|0.25|0.239|0.228|0.218|0.207|0.197|0.187|0.174|0.164|0…	48451|1220|1208|1195|1184|1173|1158|1149|1136|1122|1113|1099|1086|1077|1062|1049|1037|1023|1009|991|977|958|944|929|912|894|878|862|843|828|808|790|773|754|735|716|699|680|662|646|631|615|599|581|565|548|532|517|502|476|427|379|347|323|293|280|272|261|250|239|228|218|207|197|187|174|164|153|141|131|119|110|99|90|80|65|54|18|	1.42159143E8|3302376.0|3302258.0|3288748.0|3270992.0|3270777.0|3252268.0|3238891.0|3214327.0|3181215.0|3169234.0|3135616.0|3108477.0|3090838.0|3066524.0|3040538.0|3030932.0|3004758.0|2969986.0|2925014.0|2882314.0|2839829.0|2805461.0|2759971.0|2711828.0|2652501.0|2613952.0|2572274.0|2521355.0|2475902.0|2415362.0|2363295.0|2310347.0|2255655.0|2196744.0|2141066.0|2084891.0|2020898.0|1970988.0|192017…	-0.372961	2.79252	-0.207479	2.20831	7.33585	0.00728177	48.451	48451	0	0	1	256	3.125	Relative ROI: min max: 1803.0 <-> 3748.0	1.0 <-> 256.0	1	1	1	Cluster(s) of 48451.0 voxels is(are) detected. If more than one cluster the texture calculation is only performed on the largest cluster. (size ok >= 16.0vx)	0.140076	0.000132869	317.093	0.904557	3.99748	13.2793	14.1232	0.982257	1.07371	8.84592e-05	23949.4
66	2013-10-11	62.7	1705	3126.59	283.525	3813	2958	3170	3340	0	0	181771	1705.0|1705.0|1920.0|1877.0|1939.0|2032.0|1862.0|1908.0|2083.0|2101.0|2183.0|2135.0|2241.0|2126.0|2129.0|2129.0|2068.0|2159.0|2008.0|2035.0|2198.0|2253.0|2265.0|2384.0|2296.0|2400.0|2412.0|2326.0|2412.0|2498.0|2406.0|2533.0|2492.0|2476.0|2445.0|2345.0|2523.0|2448.0|2536.0|2473.0|2634.0|2542.0|2387.0|2445.0|2508.0|2530.0|2692.0|2753.0|2652.0|2771.0|2789.0|2707.0|2646.0|2640.0|2774.0|2759.0|2734.0|…	3126.5924626313836|2796.6291187739457|2816.720588235296|2844.101641907737|2866.547750591951|2900.249800478851|2918.359160613395|2936.462102689486|2963.6650165016504|2978.728785357738|2995.026094276091|3004.697021276598|3021.1855670103105|3034.839130434784|3043.766930518908|3062.514692787177|3071.7971145175834|3078.349452554748|3085.3493530499086|3101.8095684802965|3111.6862559241695|3126.09528392…	283.5248217181043|308.9980948167365|311.39439981904513|307.496294130942|312.62651091742873|322.75288446631225|320.14296792849484|313.0714484848107|300.0436656845284|291.57531795967145|286.40556024977|284.3660962817673|272.1344799669416|270.7651946663787|275.12903702711657|268.0620708471544|272.56615968854965|271.99740559302165|265.3245944674958|257.8708978267382|260.6272658545823|255.935201373528…	3813.0|3631.0|3606.0|3676.0|3586.0|3732.0|3653.0|3693.0|3637.0|3700.0|3688.0|3670.0|3669.0|3755.0|3714.0|3716.0|3767.0|3711.0|3711.0|3765.0|3725.0|3737.0|3813.0|3764.0|3706.0|3774.0|3761.0|3684.0|3782.0|3731.0|3728.0|3701.0|3673.0|3726.0|3688.0|3725.0|3752.0|3685.0|3713.0|3682.0|3655.0|3673.0|3736.0|3673.0|3700.0|3714.0|3691.0|3665.0|3689.0|3674.0|3627.0|3675.0|3662.0|3619.0|3641.0|3649.0|3675.0|…	58.137|1.305|1.292|1.279|1.267|1.253|1.239|1.227|1.212|1.202|1.188|1.175|1.164|1.15|1.137|1.123|1.109|1.096|1.082|1.066|1.055|1.039|1.021|1.007|0.992|0.978|0.964|0.953|0.94|0.929|0.915|0.904|0.894|0.878|0.862|0.849|0.836|0.821|0.808|0.793|0.776|0.762|0.748|0.734|0.718|0.703|0.69|0.675|0.665|0.651|0.64|0.628|0.617|0.606|0.594|0.582|0.57|0.559|0.547|0.535|0.52|0.5|0.477|0.379|0.333|0.315|0.288|0.26…	58137|1305|1292|1279|1267|1253|1239|1227|1212|1202|1188|1175|1164|1150|1137|1123|1109|1096|1082|1066|1055|1039|1021|1007|992|978|964|953|940|929|915|904|894|878|862|849|836|821|808|793|776|762|748|734|718|703|690|675|665|651|640|628|617|606|594|582|570|559|547|535|520|500|477|379|333|315|288|261|235|205|179|152|124|90|55|20|	1.81770706E8|3649601.0|3639203.0|3637606.0|3631916.0|3634013.0|3615847.0|3603039.0|3591962.0|3580432.0|3558091.0|3530519.0|3516660.0|3490065.0|3460763.0|3439204.0|3406623.0|3373871.0|3338348.0|3306529.0|3282829.0|3248013.0|3210498.0|3174265.0|3138477.0|3105058.0|3063815.0|3035825.0|2999729.0|2974394.0|2935658.0|2900393.0|2869730.0|2828277.0|2771336.0|2731892.0|2680446.0|2640994.0|2612758.0|256227…	-0.747121	3.42411	0.424113	2.1221	7.04948	0.00886982	58.137	58137	0	0	1	256	3.125	Relative ROI: min max: 1705.0 <-> 3813.0	1.0 <-> 256.0	1	1	1	Cluster(s) of 58137.0 voxels is(are) detected. If more than one cluster the texture calculation is only performed on the largest cluster. (size ok >= 16.0vx)	0.130088	0.000149416	397.218	0.830606	3.95533	13.1393	15.7653	0.984289	1.06517	5.85044e-05	31129.4
67	2013-10-17	66.2667	864	2545	406.833	3674	2293	2582	2837	0	0	567565	864.0|864.0|959.0|992.0|976.0|1012.0|1057.0|1115.0|1144.0|1214.0|1224.0|1277.0|1181.0|1234.0|1244.0|1239.0|1269.0|1219.0|1309.0|1309.0|1312.0|1405.0|1341.0|1320.0|1368.0|1452.0|1551.0|1551.0|1545.0|1574.0|1672.0|1740.0|1717.0|1711.0|1740.0|1758.0|1746.0|1643.0|1752.0|1620.0|1699.0|1791.0|1767.0|1643.0|1770.0|1800.0|1782.0|1812.0|1705.0|1761.0|1806.0|1743.0|1767.0|1545.0|1681.0|1734.0|1731.0|1717.…	2544.996798378508|1847.2608318890852|1925.6191304347826|2001.2729257641906|2062.573058358931|2109.413139329808|2152.254867256631|2180.1274988893833|2205.3211418376477|2221.253584229387|2239.6152115211557|2261.7007233273093|2276.1789282470545|2293.543547651615|2303.9116300366295|2317.7313707451704|2328.943622920519|2345.116937354989|2363.7287977632777|2381.1006554307173|2396.2372881355914|2405.658…	406.83311782049446|514.8963782357353|505.3833096976815|498.53984630113104|488.8769246658354|479.8015048723779|468.2853798588897|465.0579001263529|465.0486093830948|458.34574884031025|460.4217893682321|470.94578758681826|469.88070330843453|462.6555301479391|457.68337461962096|462.06881246405146|471.9665543550278|466.6716342010542|462.9761890339954|456.12811919806643|452.94127717416535|450.78609223…	3674.0|3163.0|3185.0|3272.0|3288.0|3265.0|3274.0|3352.0|3413.0|3344.0|3380.0|3376.0|3457.0|3402.0|3504.0|3612.0|3549.0|3563.0|3512.0|3496.0|3491.0|3519.0|3501.0|3480.0|3470.0|3491.0|3463.0|3456.0|3429.0|3483.0|3466.0|3541.0|3538.0|3463.0|3550.0|3605.0|3578.0|3583.0|3557.0|3546.0|3674.0|3609.0|3564.0|3572.0|3624.0|3530.0|3536.0|3488.0|3470.0|3486.0|3483.0|3483.0|3603.0|3538.0|3519.0|3553.0|3557.0|…	223.012|2.308|2.3|2.29|2.279|2.268|2.26|2.251|2.242|2.232|2.222|2.212|2.202|2.193|2.184|2.174|2.164|2.155|2.146|2.136|2.124|2.114|2.106|2.098|2.087|2.076|2.066|2.056|2.048|2.038|2.025|2.016|2.008|1.998|1.988|1.976|1.968|1.958|1.948|1.939|1.926|1.916|1.906|1.895|1.886|1.875|1.864|1.852|1.842|1.832|1.822|1.812|1.802|1.791|1.78|1.766|1.757|1.746|1.736|1.726|1.713|1.702|1.69|1.677|1.665|1.655|1.642|1…	223012|2308|2300|2290|2279|2268|2260|2251|2242|2232|2222|2212|2202|2193|2184|2174|2164|2155|2146|2136|2124|2114|2106|2098|2087|2076|2066|2056|2048|2038|2025|2016|2008|1998|1988|1976|1968|1958|1948|1939|1926|1916|1906|1895|1886|1875|1864|1852|1842|1832|1822|1812|1802|1791|1780|1766|1757|1746|1736|1726|1713|1702|1690|1677|1665|1655|1642|1631|1618|1608|1596|1587|1573|1564|1549|1538|1526|1514|1503|14…	5.67564826E8|4263478.0|4428924.0|4582915.0|4700604.0|4784149.0|4864096.0|4907467.0|4944330.0|4957838.0|4976425.0|5002882.0|5012146.0|5029741.0|5031743.0|5038748.0|5039834.0|5053727.0|5072562.0|5086031.0|5089608.0|5085562.0|5081709.0|5078034.0|5090093.0|5065685.0|5051514.0|5055302.0|5069073.0|5047786.0|5034846.0|5050814.0|5040913.0|5028434.0|5024783.0|4996399.0|4994245.0|4980547.0|4954857.0|493757…	-0.514502	3.22327	0.223269	2.16996	7.20847	0.00795014	223.012	223012	0	0	1	256	3.125	Relative ROI: min max: 864.0 <-> 3674.0	1.0 <-> 256.0	1	1	1	Cluster(s) of 223012.0 voxels is(are) detected. If more than one cluster the texture calculation is only performed on the largest cluster. (size ok >= 16.0vx)	0.160712	0.000162268	207.095	0.923747	3.91516	13.0059	11.4409	0.978852	1.08839	6.62398e-05	24992.9
68	2013-10-16	66.3	1001	2072.23	311.124	3304	1856	2065	2287	0	0	262201	1001.0|1001.0|1139.0|1178.0|1211.0|1229.0|1229.0|1161.0|1153.0|1168.0|1148.0|1188.0|1141.0|1139.0|1105.0|1038.0|1178.0|1206.0|1165.0|1129.0|1079.0|1088.0|1076.0|1027.0|1045.0|1144.0|1136.0|1012.0|1079.0|1139.0|1112.0|1126.0|1081.0|1244.0|1163.0|1153.0|1196.0|1221.0|1168.0|1211.0|1293.0|1256.0|1229.0|1309.0|1288.0|1325.0|1365.0|1330.0|1397.0|1357.0|1378.0|1352.0|1296.0|1280.0|1201.0|1320.0|1301.0|…	2072.2312002592003|1806.5219538968163|1815.6367144432204|1829.186807095342|1848.4430803571418|1869.5286195286194|1886.4827780914725|1895.8198863636337|1887.18664383562|1898.0585533869119|1906.112781954887|1925.3819767441883|1944.1069549970766|1961.3390129259722|1978.5527251184851|1987.9719402985088|2006.430630630631|2005.2205438066471|2007.469872185029|2006.4231475811398|2014.7252002464538|2019.8…	311.1236297002144|245.01171662864448|240.13149603611689|221.33058874797683|215.11398062873593|207.06075714508842|214.2470568505703|207.8067665360515|215.6513283409587|224.57004720304397|225.39889068799113|236.35883003523963|245.1319322098128|252.52756290969091|260.24468220009175|261.8798649958894|268.38986952708836|270.4221143702746|284.2448316514405|292.2954224155895|304.0391665750507|313.623303…	3304.0|2738.0|2686.0|2603.0|2716.0|2554.0|2679.0|2557.0|2591.0|2695.0|2667.0|2621.0|2625.0|2618.0|2789.0|2747.0|2919.0|3010.0|2907.0|2938.0|3110.0|3304.0|3024.0|2993.0|3200.0|3065.0|3001.0|2970.0|2941.0|2921.0|2964.0|3032.0|3068.0|2887.0|2998.0|2938.0|3043.0|3175.0|2896.0|2884.0|2950.0|2927.0|3070.0|2921.0|2958.0|3027.0|3016.0|2941.0|3043.0|2993.0|3035.0|3065.0|3024.0|2919.0|2919.0|3004.0|2967.0|…	126.531|1.822|1.814|1.804|1.792|1.782|1.771|1.76|1.752|1.742|1.729|1.72|1.711|1.702|1.688|1.675|1.665|1.655|1.643|1.633|1.623|1.609|1.598|1.586|1.576|1.564|1.55|1.54|1.531|1.52|1.51|1.498|1.489|1.479|1.469|1.459|1.447|1.437|1.426|1.415|1.406|1.391|1.382|1.37|1.357|1.345|1.333|1.317|1.308|1.294|1.284|1.269|1.259|1.246|1.234|1.22|1.21|1.196|1.183|1.17|1.154|1.14|1.127|1.109|1.096|1.08|1.065|1.049|1…	126531|1822|1814|1804|1792|1782|1771|1760|1752|1742|1729|1720|1711|1702|1688|1675|1665|1655|1643|1633|1623|1609|1598|1586|1576|1564|1550|1540|1531|1520|1510|1498|1489|1479|1469|1459|1447|1437|1426|1415|1406|1391|1382|1370|1357|1345|1333|1317|1308|1294|1284|1269|1259|1246|1234|1220|1210|1196|1183|1170|1154|1140|1127|1109|1096|1080|1065|1049|1034|1017|1004|987|971|953|930|888|868|853|836|822|806|79…	2.62201486E8|3291483.0|3293565.0|3299853.0|3312410.0|3331500.0|3340961.0|3336643.0|3306351.0|3306418.0|3295669.0|3311657.0|3326367.0|3338199.0|3339797.0|3329853.0|3340707.0|3318640.0|3298273.0|3276489.0|3269899.0|3249901.0|3226473.0|3207533.0|3187416.0|3168523.0|3150749.0|3131881.0|3103640.0|3093774.0|3079072.0|3060971.0|3036097.0|3016186.0|3007203.0|2994626.0|2968333.0|2952448.0|2914982.0|290063…	0.0502711	2.77921	-0.220788	2.15246	7.15033	0.00809473	126.531	126531	0	0	1	256	3.125	Relative ROI: min max: 1001.0 <-> 3304.0	1.0 <-> 256.0	1	1	1	Cluster(s) of 126531.0 voxels is(are) detected. If more than one cluster the texture calculation is only performed on the largest cluster. (size ok >= 16.0vx)	0.126211	0.000122013	415.314	0.826026	4.03071	13.3897	16.2187	0.985129	1.06123	0.000118946	15506.5
69	2013-11-27	61.4333	530	1860.91	481.097	3463	1545	1887	2168	0	0	145409	530.0|530.0|565.0|651.0|671.0|682.0|701.0|734.0|754.0|749.0|765.0|792.0|767.0|790.0|778.0|811.0|825.0|817.0|866.0|878.0|870.0|859.0|935.0|939.0|950.0|959.0|1007.0|1060.0|1072.0|1117.0|1055.0|1146.0|1110.0|1062.0|1139.0|1093.0|1170.0|1181.0|1158.0|1100.0|1105.0|1119.0|1027.0|1229.0|1126.0|1254.0|1226.0|1259.0|1298.0|1320.0|1239.0|1282.0|1333.0|1224.0|1306.0|1266.0|1357.0|1400.0|1330.0|1320.0|1282.…	1860.9072806153165|1566.7727941176468|1589.3291420118346|1618.2876304023846|1623.19115442279|1627.8166037735832|1634.3533434650483|1649.130368098158|1664.5517774343145|1672.7208398133757|1674.7824726134588|1682.159305993693|1695.1206349206375|1704.6389111289027|1720.4374495560944|1736.2495934959345|1754.355155482814|1773.598678777868|1784.633943427622|1805.1343408900084|1829.5165114309902|1853.72…	481.09683936117966|703.8422715569365|680.7859116447237|663.0336362604206|644.0334088196652|629.971279629697|617.4393037711513|620.6612727724338|609.9465923049181|594.6269677526959|574.6317794434212|569.5186770576523|562.187582138477|558.7273269671492|554.2834979025508|555.7024883777885|544.8353509323995|543.302922135126|535.9022660100729|530.2430098160863|523.78389042422|529.3114082653275|527.225…	3463.0|3200.0|3229.0|3293.0|3205.0|3136.0|3224.0|3139.0|3320.0|3081.0|3084.0|3203.0|3097.0|3188.0|3160.0|3084.0|3092.0|3155.0|3129.0|3279.0|3203.0|3113.0|3188.0|3163.0|3147.0|3123.0|3123.0|3212.0|3084.0|3046.0|3049.0|3094.0|3092.0|3001.0|3089.0|3108.0|3010.0|3170.0|3183.0|3113.0|3073.0|3210.0|3258.0|3308.0|3110.0|3150.0|3019.0|3168.0|3272.0|3272.0|3258.0|3224.0|3356.0|3239.0|3398.0|3320.0|3302.0|…	78.139|1.36|1.352|1.342|1.334|1.325|1.316|1.304|1.294|1.286|1.278|1.268|1.26|1.249|1.239|1.23|1.222|1.211|1.202|1.191|1.181|1.172|1.161|1.149|1.137|1.126|1.113|1.1|1.088|1.076|1.065|1.052|1.041|1.028|1.017|1.003|0.993|0.979|0.969|0.954|0.944|0.929|0.918|0.902|0.889|0.875|0.863|0.851|0.836|0.825|0.811|0.8|0.785|0.773|0.758|0.746|0.731|0.719|0.707|0.691|0.678|0.665|0.652|0.638|0.624|0.612|0.599|0.5…	78139|1360|1352|1342|1334|1325|1316|1304|1294|1286|1278|1268|1260|1249|1239|1230|1222|1211|1202|1191|1181|1172|1161|1149|1137|1126|1113|1100|1088|1076|1065|1052|1041|1028|1017|1003|993|979|969|954|944|929|918|902|889|875|863|851|836|825|811|800|785|773|758|746|731|719|707|691|678|665|652|638|624|612|599|585|571|558|545|529|516|504|490|478|464|451|439|423|411|397|385|370|357|344|330|316|301|284|26…	1.45409434E8|2130811.0|2148773.0|2171742.0|2165337.0|2156857.0|2150809.0|2150466.0|2153930.0|2151119.0|2140372.0|2132978.0|2135852.0|2129094.0|2131622.0|2135587.0|2143822.0|2147828.0|2145130.0|2149915.0|2160659.0|2172564.0|2167391.0|2158821.0|2146362.0|2121917.0|2108377.0|2078389.0|2060284.0|2027399.0|2003346.0|1977010.0|1954704.0|1938203.0|1908678.0|1866908.0|1836803.0|1804246.0|1798293.0|177142…	-0.0240317	2.85935	-0.14065	2.22857	7.40317	0.00696105	78.139	78139	0	0	1	256	3.125	Relative ROI: min max: 530.0 <-> 3463.0	1.0 <-> 256.0	1	1	1	Cluster(s) of 78139.0 59749.0 voxels is(are) detected. If more than one cluster the texture calculation is only performed on the largest cluster. (size ok >= 16.0vx)	0.182194	0.000169834	158.603	0.954662	3.89023	12.9231	9.85365	0.973886	1.11042	0.000197375	15443.1
70	2013-12-06	64.4333	1007	2083.65	397.85	3466	1791	2038	2332	0	0	130030	1007.0|1007.0|1055.0|1165.0|1221.0|1112.0|1144.0|1091.0|1048.0|1045.0|1093.0|1119.0|1186.0|1193.0|1234.0|1173.0|1144.0|1244.0|1312.0|1301.0|1309.0|1338.0|1338.0|1314.0|1460.0|1441.0|1441.0|1360.0|1474.0|1438.0|1362.0|1394.0|1469.0|1452.0|1360.0|1413.0|1430.0|1438.0|1341.0|1376.0|1402.0|1413.0|1357.0|1368.0|1386.0|1365.0|1298.0|1389.0|1352.0|1322.0|1341.0|1336.0|1357.0|1325.0|1362.0|1441.0|1304.0|…	2083.6539059370075|1883.3665540540542|1907.5892857142844|1930.2988013698637|1955.6871218668978|1976.413763066203|1987.0035149384871|1998.821080602303|2010.3580357142882|2021.6612612612598|2029.6414922656943|2024.4590616375358|2030.8291550603544|2049.166041275796|2055.0246445497614|2060.4913627639166|2067.6159068865177|2067.6447497546606|2085.314172447969|2097.2402402402404|2100.7576064908712|2100…	397.84964189257875|438.9996045559583|423.94961297421474|410.5223480125549|405.7036832445554|411.3370804859477|406.175390862498|407.90833721099335|409.7134205624682|414.13151568444334|421.05227678859086|416.3423485257489|409.195352098195|416.24519177081345|424.81357534832836|421.2249985999776|419.67048398725154|410.9488259933236|408.0607980111209|416.8194318660341|405.46642446334647|386.6381457885…	3466.0|3168.0|3175.0|3163.0|3168.0|3352.0|3241.0|3394.0|3276.0|3246.0|3350.0|3388.0|3342.0|3322.0|3350.0|3442.0|3437.0|3318.0|3422.0|3417.0|3398.0|3348.0|3368.0|3362.0|3356.0|3415.0|3318.0|3466.0|3297.0|3329.0|3346.0|3290.0|3260.0|3327.0|3315.0|3234.0|3157.0|3308.0|3243.0|3258.0|3344.0|3299.0|3286.0|3274.0|3290.0|3407.0|3384.0|3318.0|3267.0|3299.0|3283.0|3262.0|3274.0|3269.0|3243.0|3144.0|3290.0|…	62.405|1.184|1.176|1.168|1.157|1.148|1.138|1.129|1.12|1.11|1.099|1.087|1.077|1.066|1.055|1.042|1.031|1.019|1.009|0.999|0.986|0.974|0.964|0.952|0.941|0.929|0.918|0.904|0.894|0.884|0.871|0.862|0.85|0.839|0.828|0.818|0.806|0.795|0.784|0.772|0.763|0.752|0.742|0.732|0.722|0.711|0.7|0.691|0.68|0.669|0.658|0.647|0.636|0.626|0.615|0.606|0.595|0.584|0.573|0.561|0.549|0.536|0.525|0.512|0.498|0.485|0.473|0.…	62405|1184|1176|1168|1157|1148|1138|1129|1120|1110|1099|1087|1077|1066|1055|1042|1031|1019|1009|999|986|974|964|952|941|929|918|904|894|884|871|862|850|839|828|818|806|795|784|772|763|752|742|732|722|711|700|691|680|669|658|647|636|626|615|606|595|584|573|561|549|536|525|512|498|485|473|458|445|431|418|404|390|377|363|348|337|321|308|294|277|264|247|233|217|197|180|160|142|118|96|72|49|28|5|	1.30030422E8|2229906.0|2243325.0|2254589.0|2262730.0|2268923.0|2261210.0|2256669.0|2251601.0|2244044.0|2230576.0|2200587.0|2187203.0|2184411.0|2168051.0|2147032.0|2131712.0|2106930.0|2104082.0|2095143.0|2071347.0|2046204.0|2033377.0|2010187.0|1999062.0|1984854.0|1960840.0|1931084.0|1901491.0|1884208.0|1858810.0|1836726.0|1813285.0|1786321.0|1758714.0|1736847.0|1714348.0|1696814.0|1668065.0|164063…	0.517364	3.00682	0.00682163	2.21319	7.35206	0.00717852	62.405	62405	0	0	1	256	9.64314	Relative ROI: min max: 1007.0 <-> 3466.0	1.0 <-> 256.0	1	1	1	Cluster(s) of 62405.0 voxels is(are) detected. If more than one cluster the texture calculation is only performed on the largest cluster. (size ok >= 16.0vx)	0.156925	0.000151723	228.768	0.933144	3.95023	13.1224	11.9826	0.979246	1.0871	0.000156863	14421.1
71	2014-01-03	58.5667	1021	2459.65	413.691	3581	2150	2504	2774	0	0	176824	1021.0|1021.0|1043.0|1170.0|1226.0|1151.0|1112.0|1095.0|1158.0|1191.0|1183.0|1256.0|1244.0|1226.0|1254.0|1288.0|1214.0|1251.0|1352.0|1392.0|1438.0|1389.0|1378.0|1349.0|1402.0|1416.0|1400.0|1411.0|1376.0|1405.0|1346.0|1328.0|1436.0|1491.0|1494.0|1413.0|1424.0|1508.0|1422.0|1499.0|1568.0|1511.0|1413.0|1400.0|1494.0|1438.0|1282.0|1317.0|1330.0|1392.0|1330.0|1424.0|1499.0|1449.0|1488.0|1505.0|1632.0|…	2459.648421199015|2122.9676898222924|2157.034146341461|2200.153404429861|2232.721257237387|2264.7166666666685|2289.04621848739|2317.996615905246|2343.2197614991446|2370.311531841653|2376.585577758468|2392.9728546409824|2387.8121693121684|2400.068505338077|2395.326164874548|2397.646473779387|2400.5720802919695|2398.5691881918856|2401.088289962827|2400.0984990619186|2414.8968779564766|2415.02578796…	413.69147963591325|446.07034398533256|442.376952315238|429.3842189416197|428.44203600539777|420.133169033608|402.50253974665367|404.1689118361384|394.35409129344066|392.7632209084016|385.2276830460765|388.1494333702569|386.62235993195054|395.0423754524368|411.0295745797359|406.4542626238614|410.45592451847335|420.8759993592062|421.22590894726704|426.50762136909975|426.1576939283404|420.2517532464…	3581.0|3248.0|3437.0|3327.0|3198.0|3306.0|3260.0|3195.0|3193.0|3299.0|3231.0|3286.0|3411.0|3356.0|3440.0|3418.0|3470.0|3498.0|3543.0|3581.0|3555.0|3535.0|3509.0|3468.0|3529.0|3459.0|3475.0|3396.0|3331.0|3360.0|3338.0|3281.0|3360.0|3352.0|3286.0|3212.0|3288.0|3320.0|3350.0|3272.0|3279.0|3258.0|3315.0|3308.0|3358.0|3318.0|3372.0|3380.0|3360.0|3388.0|3350.0|3295.0|3340.0|3431.0|3354.0|3352.0|3454.0|…	71.89|1.238|1.23|1.219|1.209|1.2|1.19|1.182|1.174|1.162|1.151|1.142|1.134|1.124|1.116|1.106|1.096|1.084|1.076|1.066|1.057|1.047|1.037|1.026|1.018|1.007|0.997|0.988|0.979|0.967|0.958|0.949|0.938|0.927|0.918|0.908|0.898|0.886|0.875|0.865|0.856|0.843|0.832|0.822|0.812|0.803|0.793|0.781|0.772|0.761|0.751|0.74|0.73|0.721|0.709|0.7|0.69|0.679|0.668|0.658|0.647|0.635|0.624|0.612|0.599|0.584|0.572|0.559|…	71890|1238|1230|1219|1209|1200|1190|1182|1174|1162|1151|1142|1134|1124|1116|1106|1096|1084|1076|1066|1057|1047|1037|1026|1018|1007|997|988|979|967|958|949|938|927|918|908|898|886|875|865|856|843|832|822|812|803|793|781|772|761|751|740|730|721|709|700|690|679|668|658|647|635|624|612|599|584|572|559|543|532|515|505|488|477|461|449|435|420|407|392|380|364|351|339|323|311|296|282|268|254|240|226|214|…	1.76824125E8|2628234.0|2653152.0|2681987.0|2699360.0|2717660.0|2723965.0|2739872.0|2750940.0|2754302.0|2735450.0|2732775.0|2707779.0|2697677.0|2673184.0|2651797.0|2631027.0|2600049.0|2583571.0|2558505.0|2552546.0|2528532.0|2506183.0|2474915.0|2455518.0|2437559.0|2419819.0|2403420.0|2390977.0|2350370.0|2327043.0|2306968.0|2284205.0|2255221.0|2224420.0|2190258.0|2174283.0|2156996.0|2133475.0|211662…	-0.289154	2.48244	-0.517565	2.21595	7.36123	0.00687467	71.89	71890	0	0	1	256	3.125	Relative ROI: min max: 1021.0 <-> 3581.0	1.0 <-> 256.0	1	1	1	Cluster(s) of 71890.0 voxels is(are) detected. If more than one cluster the texture calculation is only performed on the largest cluster. (size ok >= 16.0vx)	0.153429	0.000136791	239.122	0.929806	3.9707	13.1904	12.2953	0.979891	1.08446	9.1509e-05	22575.9
72	2014-01-14	65	738	3172.29	511.628	3970	2996	3342	3519	0	0	1.49091e+06	738.0|738.0|795.0|928.0|886.0|935.0|911.0|1055.0|1016.0|976.0|974.0|1030.0|992.0|1021.0|1072.0|1117.0|1122.0|1110.0|1098.0|1100.0|1086.0|1069.0|1062.0|1105.0|1005.0|1098.0|1153.0|1098.0|1064.0|1107.0|976.0|963.0|926.0|1025.0|1153.0|1246.0|1193.0|1226.0|1290.0|1370.0|1405.0|1349.0|1402.0|1449.0|1469.0|1433.0|1438.0|1419.0|1436.0|1508.0|1483.0|1522.0|1466.0|1522.0|1583.0|1565.0|1505.0|1463.0|1646.0…	3172.292692423972|2273.4843584305313|2323.467528967932|2371.2302433688837|2421.103183315039|2466.9558985667004|2506.7843300110717|2546.313976104472|2573.8216578286324|2601.6939461883394|2624.306805399318|2647.1124293785265|2662.088769143505|2678.1449729421847|2689.7329139262274|2707.515351506466|2722.380979827085|2731.773109243701|2745.1242724097815|2760.8026853473384|2775.0396010560235|2784.6027…	511.62761093290686|645.056425984101|643.8931997344796|647.3702842809066|645.5242781136997|654.5721864150373|662.6866470593588|661.3381092951319|661.5218634643096|657.6310534938311|651.5774232085774|648.5391422250889|647.049991716026|642.2825753815715|639.6174557634897|628.6883324416476|620.522177229487|611.9495766525756|609.8483064729606|602.2599864243841|596.7872206223182|592.1936413908845|589.8…	3970.0|3564.0|3581.0|3659.0|3696.0|3725.0|3705.0|3725.0|3711.0|3736.0|3730.0|3756.0|3738.0|3740.0|3721.0|3777.0|3769.0|3764.0|3855.0|3858.0|3875.0|3886.0|3848.0|3837.0|3835.0|3834.0|3857.0|3854.0|3874.0|3805.0|3880.0|3846.0|3805.0|3859.0|3819.0|3872.0|3837.0|3862.0|3841.0|3844.0|3847.0|3856.0|3841.0|3859.0|3853.0|3813.0|3831.0|3783.0|3815.0|3808.0|3848.0|3857.0|3877.0|3877.0|3839.0|3853.0|3861.0|…	469.978|3.772|3.711|3.657|3.644|3.628|3.612|3.599|3.583|3.568|3.556|3.54|3.526|3.511|3.497|3.485|3.47|3.451|3.436|3.426|3.409|3.398|3.386|3.367|3.351|3.34|3.327|3.311|3.297|3.281|3.264|3.247|3.231|3.217|3.196|3.181|3.16|3.141|3.121|3.1|3.083|3.062|3.044|3.026|3.008|2.986|2.967|2.95|2.938|2.924|2.911|2.898|2.886|2.874|2.861|2.847|2.832|2.818|2.804|2.792|2.78|2.772|2.759|2.749|2.737|2.725|2.71|2.69…	469978|3772|3711|3657|3644|3628|3612|3599|3583|3568|3556|3540|3526|3511|3497|3485|3470|3451|3436|3426|3409|3398|3386|3367|3351|3340|3327|3311|3297|3281|3264|3247|3231|3217|3196|3181|3160|3141|3121|3100|3083|3062|3044|3026|3008|2986|2967|2950|2938|2924|2911|2898|2886|2874|2861|2847|2832|2818|2804|2792|2780|2772|2759|2749|2737|2725|2710|2692|2672|2656|2638|2626|2614|2599|2586|2572|2559|2546|2530|25…	1.490907775E9|8575583.0|8622388.0|8671589.0|8822500.0|8950116.0|9054505.0|9164184.0|9222003.0|9282844.0|9332035.0|9370778.0|9386525.0|9402967.0|9405996.0|9435691.0|9446662.0|9427349.0|9432247.0|9458510.0|9460110.0|9462080.0|9486021.0|9468663.0|9453839.0|9459785.0|9463224.0|9457819.0|9450066.0|9438591.0|9391899.0|9361155.0|9363138.0|9358561.0|9326769.0|9322399.0|9313470.0|9289569.0|9278285.0|92397…	-1.59562	5.34219	2.34219	2.08406	6.92309	0.0111935	469.978	469978	0	0	1	256	3.125	Relative ROI: min max: 738.0 <-> 3970.0	1.0 <-> 256.0	1	1	1	Cluster(s) of 469978.0 voxels is(are) detected. If more than one cluster the texture calculation is only performed on the largest cluster. (size ok >= 16.0vx)	0.191243	0.000324052	132.831	0.959195	3.72241	12.3656	9.03179	0.972295	1.11802	4.32449e-05	38945.4
73	2014-02-24	21.4333	1117	2789.84	311.383	3915	2625	2825	3001	0	0	659527	1117.0|1117.0|1163.0|1277.0|1290.0|1357.0|1472.0|1469.0|1455.0|1528.0|1497.0|1480.0|1606.0|1591.0|1519.0|1539.0|1594.0|1643.0|1606.0|1667.0|1568.0|1615.0|1511.0|1447.0|1557.0|1452.0|1571.0|1705.0|1565.0|1794.0|1871.0|1749.0|1752.0|1812.0|1859.0|1711.0|1728.0|1667.0|1708.0|1687.0|1643.0|1859.0|1734.0|1800.0|1963.0|1850.0|2014.0|2032.0|1984.0|1948.0|1981.0|2011.0|2065.0|2029.0|1987.0|2008.0|2095.0|…	2789.8402981349873|2303.271186440681|2333.326382978724|2370.5996578272|2401.8541308089434|2433.484442523771|2469.893229166663|2505.253601047574|2536.4885864793596|2563.808201058201|2579.887755102034|2595.8319215336583|2607.196860986544|2625.0378378378377|2637.72443438914|2646.902005469458|2662.239230064166|2673.107734806626|2684.6407407407396|2700.531162790699|2708.814780168381|2713.42157324541|2…	311.38286667105746|471.40280305604966|449.57092861653126|440.62421081703775|427.8275292861882|411.74328771500393|401.0012727137487|389.1687330389188|382.2971687038362|375.95308957215184|374.8138541853589|365.8944954839031|353.14519084895267|352.738765102641|343.00818769203676|334.8393973665523|333.0543050065034|326.58085193399563|323.4333674112901|321.0330312731305|322.59560236113504|319.45763747…	3915.0|3429.0|3362.0|3435.0|3368.0|3439.0|3406.0|3415.0|3544.0|3495.0|3539.0|3529.0|3476.0|3522.0|3420.0|3376.0|3440.0|3384.0|3388.0|3415.0|3445.0|3424.0|3566.0|3511.0|3581.0|3490.0|3543.0|3598.0|3517.0|3509.0|3481.0|3454.0|3519.0|3495.0|3449.0|3470.0|3485.0|3569.0|3493.0|3428.0|3440.0|3530.0|3428.0|3501.0|3496.0|3544.0|3524.0|3445.0|3504.0|3508.0|3501.0|3488.0|3506.0|3524.0|3471.0|3437.0|3485.0|…	236.403|2.36|2.35|2.338|2.324|2.314|2.304|2.291|2.278|2.268|2.254|2.243|2.23|2.22|2.21|2.194|2.182|2.172|2.16|2.15|2.138|2.123|2.112|2.101|2.088|2.078|2.066|2.053|2.04|2.026|2.016|2.003|1.99|1.979|1.964|1.952|1.943|1.932|1.923|1.911|1.9|1.891|1.879|1.87|1.862|1.849|1.838|1.83|1.819|1.81|1.802|1.79|1.78|1.772|1.761|1.752|1.742|1.732|1.719|1.709|1.697|1.688|1.677|1.665|1.654|1.643|1.632|1.62|1.61|1…	236403|2360|2350|2338|2324|2314|2304|2291|2278|2268|2254|2243|2230|2220|2210|2194|2182|2172|2160|2150|2138|2123|2112|2101|2088|2078|2066|2053|2040|2026|2016|2003|1990|1979|1964|1952|1943|1932|1923|1911|1900|1891|1879|1870|1862|1849|1838|1830|1819|1810|1802|1790|1780|1772|1761|1752|1742|1732|1719|1709|1697|1688|1677|1665|1654|1643|1632|1620|1610|1598|1589|1576|1562|1550|1538|1525|1513|1501|1486|14…	6.59526616E8|5435720.0|5483317.0|5542462.0|5581909.0|5631083.0|5690634.0|5739536.0|5778121.0|5814717.0|5815067.0|5822451.0|5814049.0|5827584.0|5829371.0|5807303.0|5809006.0|5805990.0|5798824.0|5806142.0|5791446.0|5760594.0|5746977.0|5736164.0|5709525.0|5694036.0|5670621.0|5640497.0|5614258.0|5563406.0|5533694.0|5485869.0|5435119.0|5395857.0|5342429.0|5320685.0|5297730.0|5265056.0|5232087.0|521502…	-0.920085	4.6364	1.6364	2.04062	6.77879	0.0111397	236.403	236403	0	0	1	256	3.125	Relative ROI: min max: 1117.0 <-> 3915.0	1.0 <-> 256.0	1	1	1	Cluster(s) of 236403.0 voxels is(are) detected. If more than one cluster the texture calculation is only performed on the largest cluster. (size ok >= 16.0vx)	0.159061	0.000230541	211.067	0.868392	3.78314	12.5673	11.5789	0.979072	1.08758	5.81326e-05	24390.3
74	2014-02-19	60.9	1357	3241.28	381.669	3995	3027	3320	3525	0	0	241109	1357.0|1357.0|1392.0|1537.0|1638.0|1528.0|1740.0|1734.0|1785.0|1734.0|1853.0|1957.0|2050.0|2053.0|2077.0|2077.0|1899.0|2195.0|1935.0|2068.0|1972.0|2177.0|2180.0|2235.0|2189.0|2378.0|2104.0|2223.0|2406.0|2403.0|2366.0|2351.0|2348.0|2278.0|2461.0|2458.0|2445.0|2336.0|2287.0|2305.0|2360.0|2476.0|2406.0|2445.0|2570.0|2567.0|2631.0|2646.0|2452.0|2530.0|2542.0|2750.0|2600.0|2424.0|2621.0|2765.0|2689.0|…	3241.2756395606875|2726.15409622887|2775.2937704917995|2825.7142857142867|2858.463690872752|2899.530913978495|2945.6143437077094|2964.4311989100847|2991.336076817557|3012.18978605935|3041.0598052851165|3066.190743338006|3080.3823321554723|3112.5427350427376|3135.764917325662|3145.4974619289324|3167.8636363636333|3178.6240713224365|3180.0347694633424|3215.923076923075|3232.7948929159816|3231.04438…	381.6686691665068|476.8069241992664|462.0844521426936|460.2207477084396|449.2729660782358|462.56092636912814|446.0843990241262|431.7055113571806|419.02421703259625|416.7987590278372|406.3845244108462|388.6840694355351|386.01532784000057|375.6080620339296|357.30729537343325|354.82285843925797|345.8261842796238|340.7155936196331|335.52343376228094|334.5508142090952|324.71055407514723|313.0442017255…	3995.0|3876.0|3846.0|3836.0|3814.0|3772.0|3830.0|3830.0|3877.0|3932.0|3877.0|3899.0|3875.0|3858.0|3901.0|3895.0|3905.0|3861.0|3877.0|3882.0|3849.0|3817.0|3858.0|3844.0|3808.0|3880.0|3813.0|3810.0|3880.0|3868.0|3877.0|3803.0|3877.0|3851.0|3856.0|3838.0|3909.0|3919.0|3946.0|3859.0|3891.0|3911.0|3937.0|3957.0|3948.0|3902.0|3890.0|3920.0|3896.0|3898.0|3917.0|3925.0|3926.0|3931.0|3896.0|3935.0|3925.0|…	74.387|1.538|1.525|1.512|1.501|1.488|1.478|1.468|1.458|1.449|1.438|1.426|1.415|1.404|1.391|1.379|1.364|1.346|1.323|1.248|1.214|1.194|1.174|1.154|1.133|1.104|1.081|1.062|1.042|1.022|1.002|0.984|0.964|0.945|0.926|0.907|0.889|0.871|0.859|0.848|0.832|0.821|0.806|0.796|0.783|0.772|0.761|0.749|0.74|0.728|0.717|0.706|0.695|0.686|0.678|0.663|0.649|0.633|0.617|0.603|0.59|0.578|0.565|0.552|0.537|0.525|0.51…	74387|1538|1525|1512|1501|1488|1478|1468|1458|1449|1438|1426|1415|1404|1391|1379|1364|1346|1323|1248|1214|1194|1174|1154|1133|1104|1081|1062|1042|1022|1002|984|964|945|926|907|889|871|859|848|832|821|806|796|783|772|761|749|740|728|717|706|695|686|678|663|649|633|617|603|590|578|565|552|537|525|514|502|491|479|465|452|437|424|410|392|374|355|338|321|303|286|271|255|240|225|212|195|181|161|134|119…	2.41108771E8|4192825.0|4232323.0|4272480.0|4290554.0|4314502.0|4353618.0|4351785.0|4361368.0|4364663.0|4373044.0|4372388.0|4358741.0|4370010.0|4361849.0|4337641.0|4320966.0|4278428.0|4207186.0|4013472.0|3924613.0|3857867.0|3786291.0|3721439.0|3668669.0|3571758.0|3489601.0|3448060.0|3393642.0|3335680.0|3277087.0|3219208.0|3165346.0|3112866.0|3054974.0|3001931.0|2932930.0|2869278.0|2827206.0|279660…	-0.947504	3.78605	0.786053	2.13686	7.0985	0.00870743	74.387	74387	0	0	1	256	3.125	Relative ROI: min max: 1357.0 <-> 3995.0	1.0 <-> 256.0	1	1	1	Cluster(s) of 74387.0 voxels is(are) detected. If more than one cluster the texture calculation is only performed on the largest cluster. (size ok >= 16.0vx)	0.141541	0.000164315	343.354	0.872805	3.93656	13.077	14.4254	0.982014	1.07499	5.3781e-05	34916.7
75	2014-03-24	57.3667	827	2587.73	409.039	3550	2348	2676	2890	0	0	567510	827.0|841.0|878.0|827.0|861.0|941.0|1018.0|1034.0|1100.0|1119.0|1186.0|1264.0|1259.0|1158.0|1256.0|1304.0|1272.0|1293.0|1288.0|1277.0|1204.0|1344.0|1349.0|1373.0|1386.0|1460.0|1422.0|1433.0|1413.0|1381.0|1422.0|1378.0|1333.0|1290.0|1325.0|1282.0|1269.0|1309.0|1236.0|1277.0|1362.0|1444.0|1519.0|1583.0|1444.0|1635.0|1699.0|1678.0|1672.0|1722.0|1714.0|1806.0|1788.0|1761.0|1702.0|1755.0|1705.0|1612.0…	2587.729599467438|2153.6113645790138|2168.9297952361094|2177.3107368421015|2190.77480916031|2212.4523707817157|2227.3875268817237|2245.719343696024|2263.7158351409944|2273.650261324035|2293.6208406304736|2307.78017621146|2315.416482055826|2329.5973273942077|2338.0873264666416|2345.875619648491|2350.5188038060737|2362.335763097948|2366.082875457874|2374.9199263690757|2386.4116828928986|2390.468939…	409.03859057459283|546.5141109949828|544.2942923879663|540.7367717149631|535.9626043312988|537.1873989164394|528.1127387941692|517.1786402489894|505.2211512378931|491.3286926447107|487.30307156703134|477.85811642244323|468.7046178920663|463.10127711539315|461.1222199522529|453.3814924317002|455.38840006249796|446.39671802103663|441.84146067726255|440.9657570905654|434.89048729697083|432.487193917…	3550.0|3253.0|3295.0|3295.0|3299.0|3306.0|3392.0|3299.0|3404.0|3302.0|3322.0|3320.0|3288.0|3295.0|3324.0|3352.0|3336.0|3308.0|3342.0|3308.0|3322.0|3356.0|3402.0|3368.0|3304.0|3396.0|3331.0|3340.0|3306.0|3368.0|3364.0|3378.0|3457.0|3344.0|3435.0|3429.0|3488.0|3456.0|3498.0|3338.0|3424.0|3428.0|3493.0|3400.0|3454.0|3509.0|3449.0|3424.0|3449.0|3452.0|3394.0|3404.0|3473.0|3417.0|3380.0|3371.0|3464.0|…	219.308|2.411|2.393|2.375|2.358|2.341|2.325|2.316|2.305|2.296|2.284|2.27|2.257|2.245|2.233|2.219|2.207|2.195|2.184|2.173|2.157|2.141|2.128|2.114|2.102|2.089|2.074|2.058|2.027|2.01|1.998|1.982|1.969|1.956|1.944|1.93|1.919|1.905|1.892|1.881|1.868|1.855|1.842|1.83|1.816|1.802|1.789|1.777|1.764|1.752|1.739|1.729|1.713|1.703|1.691|1.677|1.665|1.654|1.641|1.627|1.61|1.596|1.581|1.566|1.552|1.537|1.523|…	219308|2411|2393|2375|2358|2341|2325|2316|2305|2296|2284|2270|2257|2245|2233|2219|2207|2195|2184|2173|2157|2141|2128|2114|2102|2089|2074|2058|2027|2010|1998|1982|1969|1956|1944|1930|1919|1905|1892|1881|1868|1855|1842|1830|1816|1802|1789|1777|1764|1752|1739|1729|1713|1703|1691|1677|1665|1654|1641|1627|1610|1596|1581|1566|1552|1537|1523|1509|1495|1481|1466|1454|1440|1427|1412|1397|1385|1373|1360|13…	5.67509803E8|5192357.0|5190249.0|5171113.0|5165847.0|5179351.0|5178676.0|5201086.0|5217865.0|5220301.0|5238630.0|5238661.0|5225895.0|5229946.0|5220949.0|5205498.0|5187595.0|5185327.0|5167525.0|5160701.0|5147490.0|5117994.0|5110682.0|5086128.0|5091402.0|5086366.0|5029835.0|5008441.0|4918984.0|4915330.0|4886635.0|4864563.0|4850466.0|4832434.0|4806140.0|4791545.0|4786121.0|4753691.0|4736441.0|472271…	-0.861682	3.38259	0.382588	2.15463	7.15753	0.00846909	219.308	219308	0	0	1	256	3.125	Relative ROI: min max: 827.0 <-> 3550.0	1.0 <-> 256.0	1	1	1	Cluster(s) of 219308.0 64.0 1.0 voxels is(are) detected. If more than one cluster the texture calculation is only performed on the largest cluster. (size ok >= 16.0vx)	0.162042	0.000177065	202.47	0.931103	3.89066	12.9245	11.3245	0.978403	1.09062	5.79085e-05	29063.7
76	2014-03-28	24.3	743	1937.71	397.772	3086	1643	2032	2244	0	0	97449.2	743.0|743.0|794.0|859.0|876.0|903.0|974.0|933.0|961.0|963.0|990.0|987.0|996.0|922.0|1048.0|1010.0|1088.0|1105.0|1115.0|1093.0|1141.0|1156.0|1165.0|1131.0|1181.0|1158.0|1231.0|1216.0|1261.0|1272.0|1346.0|1389.0|1354.0|1392.0|1433.0|1416.0|1411.0|1449.0|1452.0|1400.0|1370.0|1455.0|1433.0|1441.0|1317.0|1422.0|1368.0|1405.0|1416.0|1480.0|1548.0|1545.0|1452.0|1424.0|1534.0|1463.0|1661.0|1658.0|1687.0|…	1937.7069455767557|1462.7675781250016|1492.7244094488176|1528.4155069582512|1557.409819639278|1583.056795131849|1615.801229508196|1642.0599173553721|1671.1377870563672|1696.2726315789469|1712.5738575983003|1722.571888412017|1742.3572204125962|1754.7368421052618|1781.4290465631955|1798.2141255605397|1816.3597285067865|1831.2906178489727|1851.4157043879914|1878.6923976608184|1881.3850710900485|1893…	397.7722195932757|423.00344529338304|430.2045920012733|434.084212677582|433.70146564933384|428.51093749070225|421.4729750375616|419.81303213109123|411.587415042549|405.85205547733773|406.39723179092823|403.4165705339984|400.6950116633112|399.89422236543464|394.58141811283207|391.7952730557245|391.92384522972657|381.0704094521513|376.27851697908176|376.1966794618353|372.2151314628731|363.103421605…	3086.0|2485.0|2621.0|2618.0|2837.0|2828.0|2731.0|2591.0|2658.0|2618.0|2679.0|2625.0|2570.0|2728.0|2640.0|2625.0|2649.0|2759.0|2713.0|2741.0|2950.0|2825.0|2840.0|2881.0|3086.0|2938.0|2907.0|2825.0|2861.0|2996.0|2958.0|2904.0|2762.0|2786.0|2878.0|2731.0|2843.0|2789.0|2759.0|2756.0|2771.0|2777.0|2722.0|2807.0|2747.0|2944.0|2878.0|2789.0|2849.0|2728.0|2719.0|2747.0|2689.0|2655.0|2612.0|2689.0|2728.0|…	50.291|1.024|1.016|1.006|0.998|0.986|0.976|0.968|0.958|0.95|0.941|0.932|0.921|0.912|0.902|0.892|0.884|0.874|0.866|0.855|0.844|0.835|0.824|0.816|0.805|0.796|0.783|0.772|0.76|0.751|0.739|0.73|0.716|0.705|0.696|0.685|0.672|0.66|0.652|0.638|0.628|0.616|0.606|0.594|0.584|0.571|0.56|0.55|0.539|0.527|0.516|0.504|0.49|0.481|0.467|0.455|0.443|0.432|0.42|0.408|0.396|0.385|0.373|0.361|0.349|0.339|0.329|0.31…	50291|1024|1016|1006|998|986|976|968|958|950|941|932|921|912|902|892|884|874|866|855|844|835|824|816|805|796|783|772|760|751|739|730|716|705|696|685|672|660|652|638|628|616|606|594|584|571|560|550|539|527|516|504|490|481|467|455|443|432|420|408|396|385|373|361|349|339|329|318|307|297|287|276|268|254|246|234|224|212|202|188|178|165|154|144|130|117|103|89|76|62|46|33|18|	9.744922E7|1497874.0|1516608.0|1537586.0|1554295.0|1560894.0|1577022.0|1589514.0|1600950.0|1611459.0|1611532.0|1605437.0|1604711.0|1600320.0|1606849.0|1604007.0|1605662.0|1600548.0|1603326.0|1606282.0|1587889.0|1580741.0|1565120.0|1551926.0|1534665.0|1523901.0|1514658.0|1502898.0|1494639.0|1481554.0|1469898.0|1468151.0|1452150.0|1440749.0|1428060.0|1409421.0|1390386.0|1367210.0|1355000.0|1325402.…	-0.531765	2.44702	-0.552984	2.21088	7.34437	0.00716891	50.291	50291	0	0	1	256	3.125	Relative ROI: min max: 743.0 <-> 3086.0	1.0 <-> 256.0	1	1	1	Cluster(s) of 50291.0 voxels is(are) detected. If more than one cluster the texture calculation is only performed on the largest cluster. (size ok >= 16.0vx)	0.167151	0.000163107	190.946	0.948962	3.90223	12.9629	10.9343	0.977304	1.09492	0.000195691	19101.2
77	2014-04-04	60.6333	1105	2553.1	390.909	3609	2278	2582	2843	0	0	223327	1105.0|1156.0|1110.0|1151.0|1105.0|1105.0|1216.0|1216.0|1309.0|1370.0|1373.0|1483.0|1522.0|1378.0|1539.0|1583.0|1661.0|1646.0|1603.0|1586.0|1508.0|1557.0|1463.0|1551.0|1664.0|1743.0|1755.0|1672.0|1725.0|1829.0|1800.0|1758.0|1638.0|1809.0|1764.0|1687.0|1791.0|1699.0|1758.0|1812.0|1722.0|1782.0|1856.0|1856.0|1865.0|1737.0|1850.0|1877.0|1881.0|1859.0|1975.0|1887.0|1948.0|1926.0|1945.0|2032.0|1893.0|…	2553.0994935580125|1942.7688741721868|1983.10680907877|2036.990597716585|2082.4607046070464|2128.2481254260433|2172.535763411281|2218.890505890509|2257.335195530722|2296.446943078001|2323.881019830024|2346.4052894924944|2383.7770562770565|2417.369533527695|2445.116605166051|2450.6412556053833|2457.0589569161043|2459.6273909716933|2460.067285382829|2463.4396551724135|2462.622924901189|2464.3546325…	390.90943638310563|334.07514752933304|333.1408957417062|334.62539008765566|334.8291486026489|333.8933125412126|337.5478117239946|333.23420982859807|322.96002777959734|315.5066197191114|323.87480751498725|330.705245498441|335.8482681847649|345.41465093921005|356.23325578712695|357.40159234156863|356.84477867914313|348.6897581906095|350.1586505373671|356.04060293076765|353.631510425963|363.05763162…	3609.0|2970.0|2987.0|3035.0|3062.0|3155.0|3248.0|3203.0|3251.0|3139.0|3208.0|3415.0|3473.0|3488.0|3475.0|3466.0|3468.0|3418.0|3478.0|3491.0|3529.0|3516.0|3431.0|3478.0|3388.0|3501.0|3372.0|3384.0|3473.0|3331.0|3447.0|3485.0|3400.0|3417.0|3364.0|3342.0|3415.0|3400.0|3447.0|3348.0|3360.0|3354.0|3444.0|3334.0|3418.0|3394.0|3372.0|3390.0|3329.0|3413.0|3356.0|3290.0|3420.0|3424.0|3596.0|3530.0|3452.0|…	87.473|1.51|1.498|1.489|1.476|1.467|1.454|1.443|1.432|1.423|1.412|1.399|1.386|1.372|1.355|1.338|1.323|1.307|1.293|1.276|1.265|1.252|1.241|1.229|1.215|1.202|1.188|1.176|1.162|1.148|1.136|1.121|1.11|1.092|1.08|1.065|1.053|1.038|1.025|1.011|1.001|0.987|0.975|0.961|0.947|0.936|0.924|0.914|0.902|0.893|0.88|0.869|0.858|0.846|0.835|0.823|0.811|0.8|0.789|0.779|0.769|0.757|0.746|0.736|0.724|0.713|0.702|0.…	87473|1510|1498|1489|1476|1467|1454|1443|1432|1423|1412|1399|1386|1372|1355|1338|1323|1307|1293|1276|1265|1252|1241|1229|1215|1202|1188|1176|1162|1148|1136|1121|1110|1092|1080|1065|1053|1038|1025|1011|1001|987|975|961|947|936|924|914|902|893|880|869|858|846|835|823|811|800|789|779|769|757|746|736|724|713|702|692|679|666|657|646|634|622|612|599|584|566|547|529|512|496|478|460|442|420|399|373|355|3…	2.23327272E8|2933581.0|2970694.0|3033079.0|3073712.0|3122140.0|3158867.0|3201859.0|3232504.0|3267844.0|3281320.0|3282621.0|3303915.0|3316631.0|3313133.0|3278958.0|3250689.0|3214733.0|3180867.0|3143349.0|3115218.0|3085372.0|3060515.0|3029037.0|2998108.0|2975730.0|2951098.0|2938373.0|2915329.0|2889290.0|2869390.0|2829671.0|2810392.0|2773838.0|2752235.0|2725921.0|2698282.0|2669127.0|2646764.0|262146…	-0.300842	2.71497	-0.285032	2.20605	7.32833	0.00711268	87.473	87473	0	0	1	256	3.125	Relative ROI: min max: 1105.0 <-> 3609.0	1.0 <-> 256.0	1	1	1	Cluster(s) of 87473.0 voxels is(are) detected. If more than one cluster the texture calculation is only performed on the largest cluster. (size ok >= 16.0vx)	0.139465	0.000123565	312.724	0.900985	4.01835	13.3487	14.0878	0.982574	1.0726	0.000111913	23669.6
78	2014-04-16	64	1165	2508.43	334.859	3592	2274	2492	2734	0	0	236289	1165.0|1165.0|1264.0|1336.0|1274.0|1460.0|1368.0|1545.0|1542.0|1580.0|1571.0|1577.0|1591.0|1652.0|1702.0|1609.0|1655.0|1623.0|1711.0|1635.0|1669.0|1574.0|1717.0|1655.0|1684.0|1705.0|1632.0|1746.0|1494.0|1551.0|1591.0|1469.0|1597.0|1752.0|1714.0|1690.0|1794.0|1696.0|1658.0|1708.0|1788.0|1782.0|1752.0|1823.0|1803.0|1788.0|1896.0|1935.0|1911.0|1939.0|1850.0|1984.0|1920.0|1942.0|1899.0|1972.0|1874.0|…	2508.4274082252236|2160.178856791637|2189.672467371041|2218.4455632473246|2257.8874761602024|2287.508365508362|2308.5172189733644|2331.7350819672147|2357.355393778953|2383.8541806020053|2401.61866125761|2421.8812286689445|2430.4838042729148|2442.252089136492|2447.7528169014063|2467.6483594864476|2479.006484149857|2479.1136198106365|2488.1786764705894|2476.4561011904775|2465.7998495109086|2465.412…	334.85949005099036|328.62058924150165|323.71212762668347|315.89950937907713|317.62719202044826|318.520445784949|303.79918846087253|294.7323286579551|290.81317123693816|284.53294030976235|279.3075482469839|285.16685653143355|286.245729679505|284.56590693997674|290.28459352598145|292.88237457400936|287.62466905003146|296.6167570530741|296.07907774883574|295.05630945883235|284.900582979518|290.28527…	3592.0|3076.0|3322.0|3358.0|3253.0|3348.0|3318.0|3320.0|3435.0|3420.0|3220.0|3445.0|3413.0|3304.0|3368.0|3267.0|3304.0|3429.0|3470.0|3424.0|3468.0|3246.0|3352.0|3390.0|3350.0|3288.0|3495.0|3511.0|3470.0|3417.0|3376.0|3372.0|3380.0|3338.0|3390.0|3329.0|3324.0|3372.0|3324.0|3464.0|3356.0|3384.0|3336.0|3313.0|3374.0|3342.0|3272.0|3396.0|3413.0|3378.0|3417.0|3407.0|3371.0|3344.0|3404.0|3344.0|3372.0|…	94.198|1.627|1.609|1.589|1.573|1.554|1.539|1.525|1.511|1.495|1.479|1.465|1.451|1.436|1.42|1.402|1.388|1.373|1.36|1.344|1.329|1.319|1.304|1.291|1.275|1.266|1.255|1.244|1.236|1.223|1.212|1.197|1.181|1.168|1.155|1.138|1.121|1.109|1.096|1.083|1.071|1.058|1.046|1.035|1.023|1.012|1.002|0.988|0.977|0.963|0.951|0.933|0.918|0.904|0.891|0.879|0.865|0.852|0.84|0.828|0.816|0.806|0.794|0.784|0.774|0.764|0.755…	94198|1627|1609|1589|1573|1554|1539|1525|1511|1495|1479|1465|1451|1436|1420|1402|1388|1373|1360|1344|1329|1319|1304|1291|1275|1266|1255|1244|1236|1223|1212|1197|1181|1168|1155|1138|1121|1109|1096|1083|1071|1058|1046|1035|1023|1012|1002|988|977|963|951|933|918|904|891|879|865|852|840|828|816|806|794|784|774|764|755|742|731|721|711|699|686|675|665|650|640|628|613|601|588|571|515|461|452|442|433|423…	2.36288845E8|3514611.0|3523183.0|3525110.0|3551657.0|3554788.0|3552808.0|3555896.0|3561964.0|3563862.0|3551994.0|3548056.0|3526632.0|3507074.0|3475809.0|3459643.0|3440861.0|3403823.0|3383923.0|3328357.0|3277048.0|3251879.0|3219074.0|3187797.0|3153542.0|3134344.0|3115620.0|3101187.0|3081644.0|3043727.0|3014115.0|2975596.0|2946309.0|2919779.0|2887414.0|2840498.0|2793117.0|2769194.0|2744251.0|270871…	0.109371	2.7709	-0.2291	2.15732	7.16647	0.00806864	94.198	94198	0	0	1	256	3.125	Relative ROI: min max: 1165.0 <-> 3592.0	1.0 <-> 256.0	1	1	1	Cluster(s) of 94198.0 voxels is(are) detected. If more than one cluster the texture calculation is only performed on the largest cluster. (size ok >= 16.0vx)	0.141245	0.00014239	302.354	0.87811	3.96729	13.179	13.8472	0.982066	1.07426	7.39505e-05	21466.3
79	2014-04-21	65.8	784	1927.62	380.639	3163	1643	1981	2210	0	0	280731	784.0|788.0|784.0|815.0|833.0|855.0|859.0|909.0|918.0|903.0|894.0|918.0|933.0|882.0|967.0|983.0|952.0|1016.0|1027.0|1045.0|1083.0|1088.0|1064.0|1112.0|1134.0|1117.0|1126.0|1168.0|1136.0|1186.0|1110.0|1214.0|1191.0|1198.0|1224.0|1264.0|1209.0|1304.0|1272.0|1193.0|1236.0|1280.0|1288.0|1251.0|1209.0|1234.0|1226.0|1244.0|1254.0|1285.0|1325.0|1293.0|1330.0|1256.0|1333.0|1341.0|1397.0|1325.0|1328.0|126…	1927.6188305089436|1353.4361022364221|1392.6074866310169|1426.8913978494643|1462.8675675675672|1497.2278412180547|1526.5797814207658|1550.1422295442069|1577.574503311259|1594.000554938958|1607.8292410714278|1627.3951793721976|1638.0124153498903|1648.9512471655303|1662.5733029092978|1674.5964408725588|1688.166666666669|1704.925087108014|1723.9725787631278|1736.8397887323933|1749.9144037780393|1765…	380.6385420490162|318.7220637237038|324.39490020783114|328.8755312991428|335.0909215495014|338.225122617495|335.9786828489481|334.3551648415268|339.27974039389846|335.8258303733862|334.42154528159676|337.4130733418064|333.9332141217984|336.1876094300205|334.7003605244295|338.7561644856074|338.6848000587709|334.53323119483474|340.51356445737156|341.8962150529907|340.3469604332029|340.5601928352092…	3163.0|2686.0|2870.0|2813.0|2837.0|2652.0|2655.0|2551.0|2621.0|2798.0|2896.0|2825.0|2759.0|2846.0|2910.0|2710.0|2570.0|2628.0|2774.0|2625.0|2551.0|2628.0|2704.0|2789.0|2904.0|2867.0|2984.0|2878.0|3004.0|3004.0|2990.0|2993.0|2881.0|2786.0|2825.0|3013.0|3040.0|3081.0|2870.0|2981.0|3046.0|2907.0|2867.0|2789.0|2825.0|2843.0|2958.0|2981.0|2938.0|2896.0|2913.0|2904.0|2950.0|2916.0|2998.0|3013.0|3046.0|…	145.636|1.878|1.87|1.86|1.85|1.839|1.83|1.821|1.812|1.802|1.792|1.784|1.772|1.764|1.753|1.742|1.734|1.722|1.714|1.704|1.694|1.685|1.676|1.663|1.654|1.644|1.635|1.624|1.613|1.602|1.592|1.582|1.571|1.56|1.549|1.537|1.528|1.517|1.508|1.495|1.484|1.475|1.463|1.452|1.441|1.428|1.419|1.408|1.396|1.385|1.374|1.362|1.35|1.338|1.327|1.317|1.302|1.289|1.28|1.268|1.254|1.241|1.227|1.214|1.201|1.184|1.169|1.…	145636|1878|1870|1860|1850|1839|1830|1821|1812|1802|1792|1784|1772|1764|1753|1742|1734|1722|1714|1704|1694|1685|1676|1663|1654|1644|1635|1624|1613|1602|1592|1582|1571|1560|1549|1537|1528|1517|1508|1495|1484|1475|1463|1452|1441|1428|1419|1408|1396|1385|1374|1362|1350|1338|1327|1317|1302|1289|1280|1268|1254|1241|1227|1214|1201|1184|1169|1156|1143|1129|1112|1097|1083|1070|1053|1039|1025|1012|997|984…	2.80730696E8|2541753.0|2604176.0|2654018.0|2706305.0|2753402.0|2793641.0|2822809.0|2858565.0|2872389.0|2881230.0|2903273.0|2902558.0|2908750.0|2914491.0|2917147.0|2927281.0|2935881.0|2954889.0|2959575.0|2964355.0|2975277.0|2975337.0|2990972.0|2998263.0|3001447.0|2988490.0|2977501.0|2968937.0|2967792.0|2960149.0|2954127.0|2950909.0|2950219.0|2941518.0|2943833.0|2939280.0|2926165.0|2928347.0|290224…	-0.28415	2.46175	-0.538249	2.21083	7.34421	0.00700492	145.636	145636	0	0	1	256	3.125	Relative ROI: min max: 784.0 <-> 3163.0	1.0 <-> 256.0	1	1	1	Cluster(s) of 40968.0 145636.0 voxels is(are) detected. If more than one cluster the texture calculation is only performed on the largest cluster. (size ok >= 16.0vx)	0.157744	0.000138591	233.638	0.929842	3.9675	13.1798	12.0296	0.978919	1.08851	0.000156341	16996.6
80	2014-05-08	62.3	1010	1939.62	243.561	2846	1776	1948	2108	0	0	33435.1	1010.0|1010.0|1126.0|1134.0|1156.0|1170.0|1336.0|1322.0|1282.0|1346.0|1304.0|1256.0|1338.0|1386.0|1452.0|1474.0|1449.0|1502.0|1447.0|1416.0|1522.0|1516.0|1531.0|1531.0|1508.0|1485.0|1469.0|1502.0|1422.0|1528.0|1494.0|1545.0|1537.0|1548.0|1466.0|1534.0|1658.0|1684.0|1693.0|1606.0|1643.0|1638.0|1773.0|1699.0|1806.0|1800.0|1871.0|2032.0|	1939.6164868314204|1685.9730158730158|1721.1551999999997|1762.247960848288|1808.3466003316744|1842.3847457627107|1876.3195876288648|1885.4799301919747|1903.0390070921983|1899.3537906137185|1916.480662983424|1928.8558052434457|1951.754285714287|1953.9046692606996|1951.532673267327|1979.89292929293|1985.4472049689443|2000.357293868921|2018.751082251081|2026.527716186253|2023.90022675737|2023.567757…	243.56123778524756|238.6996004853315|238.0874459373277|258.605484455489|263.9787686840957|258.0382893106359|259.2803566837053|249.0234365190783|245.03128741403663|254.09061552364267|252.3203974303572|259.5943533121292|251.4887304219645|243.66040637696102|237.31410321749286|218.52524679166618|207.7785162353366|204.06738625734178|199.8273842457531|209.7806604688752|202.00247865600164|190.5864721141…	2846.0|2290.0|2360.0|2394.0|2631.0|2588.0|2780.0|2591.0|2768.0|2846.0|2631.0|2609.0|2542.0|2646.0|2670.0|2523.0|2609.0|2670.0|2573.0|2637.0|2664.0|2643.0|2652.0|2530.0|2615.0|2504.0|2576.0|2498.0|2591.0|2551.0|2600.0|2448.0|2492.0|2495.0|2436.0|2455.0|2640.0|2498.0|2439.0|2418.0|2508.0|2445.0|2360.0|2387.0|2320.0|2436.0|2278.0|2032.0|	17.238|0.63|0.625|0.613|0.603|0.59|0.582|0.573|0.564|0.554|0.543|0.534|0.525|0.514|0.505|0.495|0.483|0.473|0.462|0.451|0.441|0.428|0.419|0.408|0.395|0.382|0.368|0.358|0.346|0.334|0.32|0.306|0.295|0.279|0.259|0.237|0.217|0.199|0.181|0.163|0.143|0.124|0.105|0.087|0.066|0.042|0.016|0.001|	17238|630|625|613|603|590|582|573|564|554|543|534|525|514|505|495|483|473|462|451|441|428|419|408|395|382|368|358|346|334|320|306|295|279|259|237|217|199|181|163|143|124|105|87|66|42|16|1|	3.3435109E7|1062163.0|1075722.0|1080258.0|1090433.0|1087007.0|1092018.0|1080380.0|1073314.0|1052242.0|1040649.0|1030009.0|1024671.0|1004307.0|985524.0|980047.0|958971.0|946169.0|932663.0|913964.0|892540.0|866087.0|844571.0|820451.0|801363.0|769061.0|738005.0|716491.0|693596.0|666842.0|638752.0|606668.0|585160.0|547674.0|512118.0|476398.0|443370.0|405833.0|366192.0|331476.0|291397.0|254960.0|21905…	-0.141062	2.89146	-0.108537	2.13427	7.08991	0.00864436	17.238	17238	0	0	1	256	3.125	Relative ROI: min max: 1010.0 <-> 2846.0	1.0 <-> 256.0	1	1	1	Cluster(s) of 17238.0 voxels is(are) detected. If more than one cluster the texture calculation is only performed on the largest cluster. (size ok >= 16.0vx)	0.123035	0.000156029	445.469	0.80448	3.91234	12.9965	16.8299	0.985289	1.06062	0.000140555	18082.8
81	2014-06-09	62.2	870	2135.97	328.901	3049	1929	2171	2369	0	0	62186.5	870.0|870.0|963.0|976.0|1034.0|1083.0|1103.0|1156.0|1229.0|1229.0|1317.0|1274.0|1264.0|1325.0|1352.0|1381.0|1373.0|1330.0|1357.0|1370.0|1397.0|1389.0|1312.0|1354.0|1389.0|1405.0|1430.0|1463.0|1466.0|1477.0|1531.0|1577.0|1485.0|1551.0|1534.0|1534.0|1494.0|1620.0|1603.0|1675.0|1675.0|1640.0|1779.0|1809.0|1803.0|1767.0|1850.0|1797.0|1853.0|1935.0|1923.0|1893.0|1923.0|1948.0|1806.0|1797.0|1945.0|2020…	2135.966270522796|1876.695054945055|1915.679504814306|1945.4256198347107|1964.9242424242411|1982.9311294765828|2002.1229281767953|2024.6998616874137|2042.274238227145|2045.945833333332|2047.3300835654613|2051.933147632312|2052.0905292479133|2062.3091436865|2074.7877862595433|2078.8759689922463|2085.968503937008|2087.502400000002|2092.2357723577243|2092.940397350994|2096.403716216216|2095.63293310…	328.90076031418585|357.98768761095823|363.21764011627977|357.42343086373177|353.38729414091705|346.7764392776972|332.6090276516919|330.50041665329707|331.0384895750013|338.1439512813947|341.9847908503735|348.320516421711|357.77265761131116|351.82609495603066|336.7629820962611|343.3674599074375|345.83670392202663|339.51634834605574|333.0613332833286|318.01885657342086|316.4562502100417|305.7687649…	3049.0|2771.0|2741.0|2881.0|2831.0|2731.0|2713.0|2756.0|2792.0|2825.0|2910.0|2998.0|2996.0|3021.0|2822.0|2858.0|2858.0|3021.0|3049.0|2901.0|3004.0|2950.0|2898.0|2901.0|2837.0|2852.0|2930.0|2834.0|2725.0|2756.0|2765.0|2771.0|2783.0|2867.0|2890.0|2843.0|2804.0|2801.0|2825.0|2837.0|2875.0|2967.0|2878.0|2921.0|2777.0|2783.0|2881.0|2878.0|2843.0|2901.0|2904.0|2927.0|2936.0|2947.0|2893.0|2890.0|2996.0|…	29.114|0.728|0.727|0.726|0.726|0.726|0.724|0.723|0.722|0.72|0.718|0.718|0.718|0.689|0.655|0.645|0.635|0.625|0.615|0.604|0.592|0.583|0.574|0.565|0.553|0.544|0.532|0.521|0.512|0.502|0.49|0.481|0.472|0.463|0.451|0.441|0.429|0.419|0.408|0.397|0.386|0.376|0.364|0.354|0.343|0.332|0.323|0.31|0.3|0.288|0.276|0.264|0.251|0.238|0.222|0.207|0.193|0.179|0.163|0.148|0.132|0.118|0.1|0.078|0.056|0.033|0.007|	29114|728|727|726|726|726|724|723|722|720|718|718|718|689|655|645|635|625|615|604|592|583|574|565|553|544|532|521|512|502|490|481|472|463|451|441|429|419|408|397|386|376|364|354|343|332|323|310|300|288|276|264|251|238|222|207|193|179|163|148|132|118|100|78|56|33|7|	6.2186522E7|1366234.0|1392699.0|1412379.0|1426535.0|1439608.0|1449537.0|1463858.0|1474522.0|1473081.0|1469983.0|1473288.0|1473401.0|1420931.0|1358986.0|1340875.0|1324590.0|1304689.0|1286725.0|1264136.0|1241071.0|1221754.0|1203343.0|1179343.0|1157140.0|1147733.0|1120582.0|1090832.0|1079013.0|1061081.0|1045319.0|1035965.0|1022877.0|1007211.0|984640.0|965109.0|944613.0|925259.0|908164.0|890497.0|875…	-0.375105	2.77978	-0.220217	2.18301	7.2518	0.007641	29.114	29114	0	0	1	256	3.125	Relative ROI: min max: 870.0 <-> 3049.0	1.0 <-> 256.0	1	1	1	Cluster(s) of 29114.0 voxels is(are) detected. If more than one cluster the texture calculation is only performed on the largest cluster. (size ok >= 16.0vx)	0.159246	0.000171561	214.814	0.927502	3.87774	12.8816	11.636	0.978851	1.08841	0.00010252	23783.5
82	2014-07-22	61.1667	1131	2405.02	356.477	3581	2171	2394	2631	0	0	71025	1131.0|1131.0|1241.0|1328.0|1466.0|1397.0|1447.0|1402.0|1545.0|1516.0|1386.0|1444.0|1571.0|1678.0|1537.0|1612.0|1539.0|1560.0|1505.0|1488.0|1672.0|1690.0|1740.0|1752.0|1725.0|1914.0|1862.0|1908.0|1844.0|1923.0|1908.0|1969.0|1939.0|1899.0|1818.0|1896.0|1951.0|1779.0|1893.0|1893.0|1920.0|1945.0|2050.0|2114.0|1990.0|2026.0|2120.0|2092.0|2114.0|2171.0|2207.0|2162.0|2117.0|2150.0|1847.0|1951.0|2132.0|	2405.0167614790876|2071.7827004219425|2120.2857142857124|2169.811218985972|2221.9562841530083|2259.6046511627887|2280.776655443324|2298.0444697833523|2319.2179930795837|2333.316159250585|2344.060642092746|2349.716867469883|2356.2039072039083|2373.304832713756|2379.094339622639|2372.8163265306134|2380.289234760053|2394.7203166226896|2404.3006711409394|2415.1407103825127|2439.9707927677373|2452.477…	356.47694772483464|444.4838010606985|420.14682852639265|399.19877949256386|386.2595438916614|376.2455370690963|373.51193201925435|366.16179771316473|370.5336869273706|367.0631061968991|368.99981778568133|358.3056958006655|363.65118158075006|359.15512005490166|362.78181311943456|341.88795222455764|347.11260073409886|338.4496289385758|328.2661766786637|312.63897566952875|303.80345191341036|292.7642…	3581.0|3392.0|3486.0|3504.0|3444.0|3566.0|3524.0|3581.0|3447.0|3501.0|3532.0|3449.0|3449.0|3413.0|3466.0|3530.0|3463.0|3533.0|3445.0|3538.0|3459.0|3392.0|3527.0|3407.0|3431.0|3406.0|3459.0|3418.0|3409.0|3295.0|3406.0|3404.0|3334.0|3519.0|3409.0|3371.0|3340.0|3402.0|3352.0|3198.0|3229.0|3253.0|3054.0|2961.0|3123.0|3057.0|3100.0|3078.0|3178.0|3163.0|2987.0|2893.0|2924.0|2747.0|2722.0|2606.0|2403.0|	29.532|0.948|0.945|0.927|0.915|0.903|0.891|0.877|0.867|0.854|0.841|0.83|0.819|0.807|0.795|0.784|0.771|0.758|0.745|0.732|0.719|0.706|0.693|0.678|0.657|0.637|0.621|0.605|0.588|0.571|0.553|0.536|0.516|0.5|0.48|0.461|0.422|0.378|0.346|0.323|0.307|0.291|0.272|0.256|0.241|0.223|0.207|0.19|0.127|0.107|0.089|0.072|0.059|0.044|0.03|0.016|0.002|	29532|948|945|927|915|903|891|877|867|854|841|830|819|807|795|784|771|758|745|732|719|706|693|678|657|637|621|605|588|571|553|536|516|500|480|461|422|378|346|323|307|291|272|256|241|223|207|190|127|107|89|72|59|44|30|16|2|	7.1024955E7|1964050.0|2003670.0|2011415.0|2033090.0|2040423.0|2032172.0|2015385.0|2010762.0|1992652.0|1971355.0|1950265.0|1929731.0|1915257.0|1891380.0|1860288.0|1835203.0|1815198.0|1791204.0|1767883.0|1754339.0|1731449.0|1713125.0|1684338.0|1635699.0|1599997.0|1566678.0|1541874.0|1499564.0|1459478.0|1427748.0|1385025.0|1328866.0|1290710.0|1229834.0|1179150.0|1085202.0|969054.0|879837.0|818421.0|…	0.141899	3.09585	0.0958474	2.18002	7.24187	0.00787385	29.532	29532	0	0	1	256	3.125	Relative ROI: min max: 1131.0 <-> 3581.0	1.0 <-> 256.0	1	1	1	Cluster(s) of 29532.0 voxels is(are) detected. If more than one cluster the texture calculation is only performed on the largest cluster. (size ok >= 16.0vx)	0.127434	0.0001347	406.48	0.851303	3.98678	13.2438	16.0338	0.984922	1.06208	0.000132053	19251.6
83	2014-07-11	59.5	667	1918.91	341.537	3049	1667	1929	2177	0	0	82703.2	667.0|778.0|933.0|872.0|915.0|990.0|978.0|992.0|987.0|1030.0|1010.0|992.0|1034.0|1032.0|1016.0|1086.0|667.0|1117.0|1196.0|1050.0|1072.0|1134.0|1183.0|1209.0|1246.0|1256.0|1193.0|1193.0|1209.0|1234.0|1266.0|1163.0|1211.0|1224.0|1214.0|1249.0|1309.0|1368.0|1357.0|1376.0|1411.0|1402.0|1360.0|1411.0|1416.0|1433.0|1422.0|1330.0|1545.0|1499.0|1603.0|1542.0|1580.0|1505.0|1531.0|1609.0|1565.0|1577.0|1620…	1918.9116452817875|1606.2862351868737|1636.5931734317337|1662.307476635513|1691.1620853080553|1710.2243528283784|1736.8806983511129|1740.578740157479|1732.8354935194425|1749.1989847715734|1761.0793814432966|1774.6939203354318|1789.1513859275065|1809.5958829902488|1822.443219404631|1836.856017997751|1845.7548460661374|1858.4884526558888|1880.698245614036|1888.5142517814727|1901.101449275362|1905.4…	341.5366350844882|305.16295409592817|313.96255034020953|329.2372292461327|338.6540704252006|341.293784398246|347.1407029280574|342.6271872885729|340.88945860420546|347.3221547595065|359.0634680818389|361.5280008709852|363.8718355272594|352.28276504620175|344.70151961503745|338.86547226082996|340.4707290246574|344.9326847748877|327.39464560913405|320.07548532369725|319.95205611225595|326.057337562…	3049.0|2640.0|2716.0|2631.0|2683.0|2825.0|2904.0|2867.0|2807.0|2884.0|2998.0|2927.0|2861.0|2822.0|2768.0|2881.0|3049.0|2777.0|2840.0|2828.0|2864.0|2978.0|2893.0|2810.0|2819.0|2825.0|2944.0|3001.0|2819.0|2867.0|2676.0|2762.0|2795.0|2725.0|2753.0|2884.0|2961.0|2924.0|2689.0|2722.0|2834.0|2771.0|2771.0|2750.0|2822.0|2792.0|2689.0|2837.0|2792.0|2762.0|2719.0|2896.0|2734.0|2795.0|2840.0|2734.0|2683.0|…	43.099|1.097|1.084|1.07|1.055|1.043|1.031|1.016|1.003|0.985|0.97|0.954|0.938|0.923|0.907|0.889|0.877|0.866|0.855|0.842|0.828|0.817|0.806|0.796|0.786|0.774|0.764|0.756|0.746|0.734|0.72|0.707|0.693|0.679|0.665|0.652|0.638|0.623|0.609|0.594|0.58|0.564|0.55|0.536|0.519|0.503|0.488|0.474|0.456|0.442|0.429|0.414|0.4|0.387|0.375|0.365|0.353|0.336|0.319|0.303|0.285|0.246|0.224|0.212|0.202|0.184|0.161|	43099|1097|1084|1070|1055|1043|1031|1016|1003|985|970|954|938|923|907|889|877|866|855|842|828|817|806|796|786|774|764|756|746|734|720|707|693|679|665|652|638|623|609|594|580|564|550|536|519|503|488|474|456|442|429|414|400|387|375|365|353|336|319|303|285|246|224|212|202|184|161|	8.2703173E7|1762096.0|1774067.0|1778669.0|1784176.0|1783764.0|1790724.0|1768428.0|1738034.0|1722961.0|1708247.0|1693058.0|1678224.0|1670257.0|1652956.0|1632965.0|1618727.0|1609451.0|1607997.0|1590129.0|1574112.0|1556746.0|1541766.0|1528408.0|1516730.0|1492924.0|1488111.0|1484586.0|1482662.0|1461447.0|1427068.0|1420249.0|1399786.0|1375883.0|1346285.0|1325638.0|1300126.0|1267213.0|1235770.0|1196313…	-0.0933738	2.44919	-0.55081	2.17073	7.21102	0.00755198	43.099	43099	0	0	1	256	3.125	Relative ROI: min max: 667.0 <-> 3049.0	1.0 <-> 256.0	1	1	1	Cluster(s) of 43099.0 voxels is(are) detected. If more than one cluster the texture calculation is only performed on the largest cluster. (size ok >= 16.0vx)	0.132269	0.000129125	368.108	0.862708	3.98755	13.2463	15.2345	0.983948	1.0664	9.77715e-05	19607.9
84	2014-07-28	60.1333	1548	2960.93	336.24	3746	2777	3027	3208	0	0	120960	1548.0|1554.0|1548.0|1720.0|1693.0|1635.0|1767.0|1818.0|1812.0|1820.0|1884.0|1859.0|1806.0|2041.0|1990.0|1987.0|1911.0|2056.0|2056.0|2017.0|2086.0|2104.0|1978.0|1896.0|2156.0|2247.0|1699.0|2348.0|2204.0|2317.0|2281.0|2351.0|2250.0|2213.0|2339.0|2455.0|2354.0|2351.0|2479.0|2530.0|2412.0|2406.0|2554.0|2442.0|2448.0|2455.0|2492.0|2539.0|2567.0|2530.0|2339.0|2585.0|2436.0|2287.0|2548.0|2394.0|2363.0|…	2960.934813473021|2593.0159574468053|2654.8109559613335|2692.2288503253812|2719.178336980309|2741.1672203765206|2767.3288590604025|2791.935593220337|2808.351598173512|2807.3079584775073|2820.20843091335|2832.669030732865|2846.511377245512|2873.1815980629567|2888.049019607839|2891.6223602484456|2895.581658291457|2915.5862068965503|2924.355297157623|2948.62958115183|2952.917771883289|2948.524832214…	336.24003100496066|500.2286208821073|475.2837048939866|449.1020019418038|439.1846208778436|423.6320591492185|418.10754174042313|402.4836499873431|392.25904640141454|370.8441207690656|369.16952640534055|375.109622005101|371.6495623244393|349.4855900833345|338.18488612727964|345.8499247241441|336.38217021336175|339.38377770736946|325.4166942962827|317.08340391951384|314.00398910662915|310.684517666…	3746.0|3536.0|3596.0|3671.0|3653.0|3628.0|3662.0|3652.0|3683.0|3569.0|3640.0|3696.0|3678.0|3589.0|3628.0|3615.0|3625.0|3746.0|3636.0|3625.0|3595.0|3569.0|3627.0|3678.0|3617.0|3572.0|3612.0|3509.0|3512.0|3514.0|3613.0|3656.0|3511.0|3628.0|3525.0|3557.0|3571.0|3590.0|3577.0|3611.0|3603.0|3602.0|3631.0|3536.0|3620.0|3621.0|3612.0|3596.0|3631.0|3671.0|3611.0|3611.0|3587.0|3566.0|3572.0|3613.0|3635.0|…	40.852|0.94|0.931|0.922|0.914|0.903|0.894|0.885|0.876|0.867|0.854|0.846|0.835|0.826|0.816|0.805|0.796|0.783|0.774|0.764|0.754|0.745|0.736|0.724|0.715|0.705|0.695|0.685|0.676|0.666|0.658|0.646|0.637|0.626|0.616|0.602|0.594|0.583|0.572|0.562|0.55|0.538|0.525|0.513|0.5|0.489|0.474|0.463|0.45|0.44|0.427|0.412|0.4|0.386|0.373|0.36|0.345|0.333|0.32|0.306|0.293|0.276|0.258|0.242|0.228|0.213|0.195|0.181|…	40852|940|931|922|914|903|894|885|876|867|854|846|835|826|816|805|796|783|774|764|754|745|736|724|715|705|695|685|676|666|658|646|637|626|616|602|594|583|572|562|550|538|525|513|500|489|474|463|450|440|427|412|400|386|373|360|345|333|320|306|293|276|258|242|228|213|195|181|166|152|133|118|102|85|70|54|37|17|	1.20960109E8|2437435.0|2471629.0|2482235.0|2485329.0|2475274.0|2473992.0|2470863.0|2460116.0|2433936.0|2408458.0|2396438.0|2376837.0|2373248.0|2356648.0|2327756.0|2304883.0|2282904.0|2263451.0|2252753.0|2226500.0|2196651.0|2181288.0|2154146.0|2133305.0|2107159.0|2092942.0|2064523.0|2041312.0|2008474.0|2000342.0|1973244.0|1945314.0|1912890.0|1904357.0|1864774.0|1838812.0|1806227.0|1778116.0|175590…	-0.848351	3.44851	0.448514	2.16591	7.19501	0.00821822	40.852	40852	0	0	1	256	3.125	Relative ROI: min max: 1548.0 <-> 3746.0	1.0 <-> 256.0	1	1	1	Cluster(s) of 40852.0 voxels is(are) detected. If more than one cluster the texture calculation is only performed on the largest cluster. (size ok >= 16.0vx)	0.107227	0.000116709	655.203	0.782496	4.06228	13.4946	20.3589	0.988266	1.04837	0.00010767	28748.6
85	2014-08-18	56.5333	595	2798.4	572.271	4091	2442	2938	3246	0	0	691535	595.0|595.0|601.0|682.0|809.0|849.0|913.0|911.0|985.0|901.0|978.0|952.0|1072.0|1067.0|1124.0|1105.0|1076.0|1081.0|1117.0|1124.0|1136.0|1110.0|1211.0|1158.0|797.0|1301.0|1234.0|1254.0|1256.0|1224.0|1266.0|1312.0|1360.0|1241.0|1254.0|1365.0|1408.0|1411.0|1360.0|1516.0|1494.0|1298.0|1229.0|1460.0|1511.0|1516.0|1474.0|1344.0|1560.0|1472.0|1542.0|1560.0|1606.0|1609.0|1554.0|1746.0|1635.0|1658.0|1557.0…	2798.3984614637293|1845.5551020408157|1887.2620802620802|1937.3056696795388|1996.0223325062018|2043.282807308971|2085.353333333331|2126.5548117154767|2167.078085642318|2191.5352469396385|2227.66893039049|2253.4041737649077|2278.1885421120173|2301.6221554315152|2329.147908581284|2360.3333333333303|2387.84843205575|2402.2379702537155|2406.6761862917374|2412.453863134662|2413.3586329338664|2419.2280…	572.2705652838765|596.578950780855|594.9520852387942|593.1416961622896|589.5627555039742|581.597248793423|576.257349328888|560.4868282596667|564.6770383419112|557.8040067666358|570.5245188034448|571.5622481488648|571.5227246746615|566.6331331254016|566.684534736185|573.679292754094|575.0368376528759|577.3773511858356|566.5294493891514|563.8821591188107|553.0451391851248|542.8274213019579|534.3215…	4091.0|3740.0|3625.0|3745.0|3669.0|3682.0|3633.0|3728.0|3727.0|3705.0|3682.0|3730.0|3704.0|3613.0|3619.0|3669.0|3648.0|3662.0|3678.0|3616.0|3737.0|3750.0|3722.0|3605.0|3640.0|3706.0|3682.0|3661.0|3764.0|3764.0|3693.0|3595.0|3632.0|3695.0|3748.0|3810.0|3641.0|4077.0|3736.0|3625.0|3702.0|3733.0|3725.0|3718.0|3741.0|3720.0|3664.0|3797.0|3707.0|3690.0|3711.0|3705.0|3747.0|3778.0|3706.0|3701.0|3740.0|…	247.118|2.45|2.442|2.434|2.418|2.408|2.4|2.39|2.382|2.369|2.356|2.348|2.339|2.329|2.319|2.307|2.296|2.286|2.276|2.265|2.253|2.241|2.229|2.219|2.208|2.195|2.183|2.17|2.158|2.147|2.134|2.122|2.109|2.097|2.083|2.071|2.06|2.048|2.034|2.021|2.009|1.996|1.984|1.969|1.959|1.945|1.933|1.919|1.906|1.896|1.884|1.873|1.863|1.851|1.838|1.827|1.815|1.803|1.792|1.781|1.769|1.756|1.746|1.734|1.724|1.71|1.7|1.68…	247118|2450|2442|2434|2418|2408|2400|2390|2382|2369|2356|2348|2339|2329|2319|2307|2296|2286|2276|2265|2253|2241|2229|2219|2208|2195|2183|2170|2158|2147|2134|2122|2109|2097|2083|2071|2060|2048|2034|2021|2009|1996|1984|1969|1959|1945|1933|1919|1906|1896|1884|1873|1863|1851|1838|1827|1815|1803|1792|1781|1769|1756|1746|1734|1724|1710|1700|1689|1677|1665|1654|1643|1629|1618|1607|1596|1584|1573|1562|15…	6.91534631E8|4521610.0|4608694.0|4715402.0|4826382.0|4920225.0|5004848.0|5082466.0|5161980.0|5191747.0|5248388.0|5290993.0|5328683.0|5360478.0|5401294.0|5445289.0|5482500.0|5491516.0|5477595.0|5464208.0|5437297.0|5421490.0|5411557.0|5395959.0|5373459.0|5349357.0|5343086.0|5348426.0|5351533.0|5362181.0|5359433.0|5356525.0|5344348.0|5336493.0|5342757.0|5317269.0|5318308.0|5307063.0|5284374.0|527915…	-0.847229	3.04222	0.042223	2.17547	7.22675	0.00789126	247.118	247118	0	0	1	256	3.125	Relative ROI: min max: 595.0 <-> 4091.0	1.0 <-> 256.0	1	1	1	Cluster(s) of 247118.0 voxels is(are) detected. If more than one cluster the texture calculation is only performed on the largest cluster. (size ok >= 16.0vx)	0.152	0.00015244	253.843	0.927113	3.95253	13.13	12.5874	0.980318	1.08217	6.93924e-05	27944.5
86	2014-08-18	59.4667	1441	2808.67	368.171	3807	2567	2843	3078	0	0	84276.9	1441.0|1441.0|1519.0|1646.0|1690.0|1740.0|1761.0|1655.0|1749.0|1652.0|1667.0|1881.0|1779.0|1911.0|1908.0|1638.0|2029.0|1896.0|2032.0|1823.0|1926.0|1755.0|1951.0|1939.0|1981.0|2114.0|2053.0|2011.0|1896.0|2002.0|1887.0|2056.0|2114.0|2101.0|2183.0|2210.0|2223.0|2219.0|2138.0|2219.0|2150.0|2284.0|2174.0|2329.0|2153.0|2308.0|2369.0|2430.0|2363.0|2448.0|2570.0|2354.0|2560.0|2508.0|2308.0|2445.0|2567.0|…	2808.668499633422|2346.543624161076|2387.8416289592747|2433.4027617951624|2492.9836065573777|2543.356294536818|2588.868674698796|2636.20073439413|2674.264339152121|2718.591656131481|2757.911082474224|2776.5255570117934|2793.957219251338|2801.6159122085082|2811.520891364896|2836.317280453261|2836.0533141210362|2852.104105571848|2867.0968703427734|2870.5978755690453|2888.3266563944567|2899.14803149…	368.1710577978259|344.1967756334163|339.08848707665504|325.24051653232544|321.47770594882843|324.6100183729311|341.9822455152329|351.18494829140616|348.1252067162714|350.1181254607434|366.8883943351128|372.63662997202096|364.4399898353611|361.46435231011617|358.2452148524313|345.96219833370645|350.8211385036613|360.05995266613047|349.41641511619025|340.9666354501217|347.9781946590303|347.66977744…	3807.0|3281.0|3311.0|3411.0|3444.0|3509.0|3524.0|3456.0|3514.0|3623.0|3566.0|3664.0|3586.0|3585.0|3722.0|3662.0|3675.0|3758.0|3739.0|3621.0|3616.0|3666.0|3807.0|3740.0|3742.0|3700.0|3722.0|3738.0|3680.0|3682.0|3694.0|3615.0|3644.0|3553.0|3623.0|3662.0|3683.0|3727.0|3558.0|3512.0|3418.0|3390.0|3463.0|3546.0|3413.0|3498.0|3431.0|3580.0|3418.0|3464.0|3433.0|3493.0|3447.0|3517.0|3471.0|3598.0|3509.0|…	30.006|0.894|0.884|0.869|0.854|0.842|0.83|0.817|0.802|0.791|0.776|0.763|0.748|0.729|0.718|0.706|0.694|0.682|0.671|0.659|0.649|0.635|0.624|0.612|0.599|0.587|0.573|0.562|0.548|0.533|0.521|0.508|0.492|0.48|0.466|0.452|0.441|0.423|0.393|0.378|0.36|0.335|0.322|0.308|0.294|0.281|0.266|0.256|0.245|0.234|0.222|0.21|0.2|0.189|0.177|0.165|0.153|0.141|0.127|0.112|0.097|0.068|0.029|0.01|	30006|894|884|869|854|842|830|817|802|791|776|763|748|729|718|706|694|682|671|659|649|635|624|612|599|587|573|562|548|533|521|508|492|480|466|452|441|423|393|378|360|335|322|308|294|281|266|256|245|234|222|210|200|189|177|165|153|141|127|112|97|68|29|10|	8.4276907E7|2097810.0|2110852.0|2114627.0|2129008.0|2141506.0|2148761.0|2153776.0|2144760.0|2150406.0|2140139.0|2118489.0|2089880.0|2042378.0|2018672.0|2002440.0|1968221.0|1945135.0|1923822.0|1891724.0|1874524.0|1840959.0|1824383.0|1794811.0|1759211.0|1732210.0|1670334.0|1639907.0|1596284.0|1554629.0|1523759.0|1482930.0|1445383.0|1413571.0|1368180.0|1329323.0|1290610.0|1229829.0|1129904.0|1087375…	-0.336669	2.68557	-0.314428	2.20303	7.31831	0.00718244	30.006	30006	0	0	1	256	3.125	Relative ROI: min max: 1441.0 <-> 3807.0	1.0 <-> 256.0	1	1	1	Cluster(s) of 30006.0 voxels is(are) detected. If more than one cluster the texture calculation is only performed on the largest cluster. (size ok >= 16.0vx)	0.116677	0.000110894	527.397	0.831358	4.05612	13.4742	18.2527	0.986575	1.0553	0.000107833	23620.3
87	2014-09-01	58.2667	894	2552.01	425.545	3973	2256	2585	2870	0	0	240854	894.0|967.0|1025.0|1151.0|1079.0|1186.0|1206.0|1354.0|1304.0|894.0|1513.0|1405.0|1488.0|1463.0|1472.0|1508.0|1083.0|1620.0|1551.0|1568.0|1620.0|1577.0|1702.0|1632.0|1620.0|1609.0|1664.0|1491.0|1594.0|1472.0|1705.0|1494.0|1606.0|1424.0|1583.0|1615.0|1548.0|1447.0|1563.0|1539.0|1505.0|1438.0|1626.0|1455.0|1615.0|1658.0|1589.0|1594.0|1717.0|1764.0|1818.0|1770.0|1890.0|1871.0|1812.0|1853.0|1791.0|194…	2552.0117612155145|1937.5904700579506|1978.311730395334|2019.5352941176482|2058.639894667543|2105.5209024552087|2141.4527796383136|2193.7954085077663|2222.130020422058|2247.989726027395|2268.007649513208|2294.0042223786054|2297.896085409254|2321.703597122307|2327.456997084551|2341.072378138849|2367.922213911738|2381.3968133535654|2393.6937835763633|2400.7200622083933|2412.8571428571418|2440.48798…	425.54480289638815|434.9987066459123|428.3858920338485|424.0086265879415|418.4671250034021|417.78245760077846|414.4404017040462|392.6132766680919|384.26732611699157|388.39517092589386|360.00003951847884|358.43009203456694|344.3479565503561|339.85117974717997|344.9309649766589|341.8452133018935|334.2540964296321|338.8448302965192|332.2270359135462|329.3561715396504|317.8537773737033|315.3850056337…	3973.0|3517.0|3210.0|3220.0|3440.0|3527.0|3514.0|3595.0|3442.0|3456.0|3543.0|3488.0|3338.0|3428.0|3461.0|3532.0|3437.0|3376.0|3737.0|3402.0|3304.0|3368.0|3364.0|3265.0|3503.0|3311.0|3286.0|3283.0|3406.0|3420.0|3338.0|3428.0|3498.0|3525.0|3509.0|3527.0|3645.0|3592.0|3550.0|3616.0|3586.0|3566.0|3572.0|3481.0|3544.0|3567.0|3567.0|3572.0|3647.0|3662.0|3555.0|3549.0|3628.0|3590.0|3589.0|3552.0|3608.0|…	94.378|1.553|1.543|1.53|1.519|1.507|1.493|1.481|1.469|1.46|1.438|1.421|1.405|1.39|1.372|1.354|1.337|1.318|1.303|1.286|1.267|1.248|1.233|1.221|1.207|1.192|1.18|1.165|1.154|1.139|1.13|1.12|1.11|1.101|1.089|1.08|1.071|1.06|1.052|1.04|1.031|1.021|1.011|1.002|0.99|0.981|0.97|0.96|0.949|0.939|0.926|0.914|0.902|0.889|0.876|0.863|0.848|0.837|0.824|0.81|0.797|0.785|0.772|0.759|0.746|0.734|0.722|0.71|0.7|0…	94378|1553|1543|1530|1519|1507|1493|1481|1469|1460|1438|1421|1405|1390|1372|1354|1337|1318|1303|1286|1267|1248|1233|1221|1207|1192|1180|1165|1154|1139|1130|1120|1110|1101|1089|1080|1071|1060|1052|1040|1031|1021|1011|1002|990|981|970|960|949|939|926|914|902|889|876|863|848|837|824|810|797|785|772|759|746|734|722|710|700|687|677|666|653|643|633|620|608|596|585|574|562|552|539|528|517|505|495|484|47…	2.40853766E8|3009078.0|3052535.0|3089889.0|3127074.0|3173020.0|3197189.0|3249011.0|3264309.0|3282065.0|3261395.0|3259780.0|3228544.0|3227168.0|3193271.0|3169812.0|3165912.0|3138681.0|3118983.0|3087326.0|3057090.0|3045729.0|3020422.0|2991526.0|2963917.0|2928890.0|2909335.0|2879355.0|2865259.0|2848653.0|2831035.0|2834699.0|2830227.0|2830375.0|2807953.0|2804518.0|2792978.0|2767420.0|2757658.0|275490…	-0.303907	2.63951	-0.360487	2.15509	7.15905	0.00790275	94.378	94378	0	0	1	256	3.125	Relative ROI: min max: 894.0 <-> 3973.0	1.0 <-> 256.0	1	1	1	Cluster(s) of 94378.0 voxels is(are) detected. If more than one cluster the texture calculation is only performed on the largest cluster. (size ok >= 16.0vx)	0.133281	0.000127963	355.408	0.85651	3.99545	13.2726	14.9936	0.984013	1.06629	8.23109e-05	20397.2
88	2014-08-29	57.9	886	2466.93	403.29	3948	2177	2479	2771	0	0	188118	886.0|994.0|952.0|1112.0|1126.0|1093.0|1186.0|1204.0|1175.0|1178.0|1338.0|1419.0|1384.0|1424.0|1449.0|1474.0|1436.0|1511.0|886.0|1597.0|1436.0|1557.0|1419.0|1568.0|1499.0|1422.0|1438.0|1444.0|1519.0|1251.0|1539.0|1542.0|1458.0|1525.0|1603.0|1560.0|1586.0|1494.0|1416.0|1615.0|1626.0|1574.0|1488.0|1693.0|1667.0|1539.0|1711.0|1594.0|1761.0|1714.0|1664.0|1767.0|1770.0|1617.0|1862.0|1675.0|1794.0|1737…	2466.9292645824503|2086.300273597809|2126.9011667810537|2156.3775156141514|2204.250175192709|2238.6713780918717|2278.889601139604|2310.0561555075583|2337.2478197674404|2363.202197802198|2376.9082161361957|2387.5369678864813|2401.0399397136403|2410.196496572736|2411.0731331793704|2427.909727626461|2434.541732283465|2444.147058823526|2452.7530168946073|2459.0756097560998|2457.926688632614|2468.3049…	403.2903961182359|426.48346327365346|424.45790836054874|436.9804809799455|449.58068736893017|457.2862061551787|461.1507360341678|468.29973973365384|449.60570297685933|454.2400361021682|443.4214732900125|434.9304073507663|430.5672174865078|423.0145661275062|410.10641144525596|404.35291778750957|406.18485114266167|394.6605389607788|393.19982082382285|391.667676838302|387.3098794645961|397.425795473…	3948.0|3538.0|3409.0|3350.0|3283.0|3433.0|3437.0|3500.0|3435.0|3440.0|3444.0|3470.0|3516.0|3362.0|3390.0|3433.0|3384.0|3454.0|3402.0|3478.0|3459.0|3501.0|3488.0|3470.0|3442.0|3539.0|3564.0|3509.0|3620.0|3553.0|3530.0|3407.0|3516.0|3481.0|3466.0|3504.0|3473.0|3504.0|3456.0|3457.0|3480.0|3402.0|3480.0|3415.0|3418.0|3444.0|3480.0|3350.0|3344.0|3420.0|3338.0|3313.0|3407.0|3390.0|3428.0|3364.0|3948.0|…	76.256|1.462|1.457|1.441|1.427|1.415|1.404|1.389|1.376|1.365|1.351|1.339|1.327|1.313|1.299|1.285|1.27|1.258|1.243|1.23|1.214|1.197|1.18|1.163|1.147|1.133|1.117|1.103|1.092|1.084|1.076|1.066|1.056|1.048|1.04|1.03|1.022|1.011|1.002|0.992|0.981|0.97|0.958|0.945|0.935|0.874|0.858|0.847|0.834|0.821|0.808|0.797|0.783|0.771|0.758|0.742|0.73|0.717|0.701|0.68|0.659|0.639|0.62|0.597|0.581|0.559|0.543|0.525…	76256|1462|1457|1441|1427|1415|1404|1389|1376|1365|1351|1339|1327|1313|1299|1285|1270|1258|1243|1230|1214|1197|1180|1163|1147|1133|1117|1103|1092|1084|1076|1066|1056|1048|1040|1030|1022|1011|1002|992|981|970|958|945|935|874|858|847|834|821|808|797|783|771|758|742|730|717|701|680|659|639|620|597|581|559|543|525|508|490|471|454|438|420|403|384|367|353|340|326|312|298|283|268|252|235|219|201|186|168…	1.88118158E8|3050171.0|3098895.0|3107340.0|3145465.0|3167720.0|3199561.0|3208668.0|3216053.0|3225771.0|3211203.0|3196912.0|3186180.0|3164588.0|3131984.0|3119864.0|3091868.0|3074737.0|3048772.0|3024663.0|2983923.0|2954561.0|2927150.0|2885370.0|2848433.0|2793230.0|2763032.0|2720035.0|2701987.0|2681519.0|2672992.0|2642565.0|2610034.0|2593716.0|2596064.0|2580789.0|2549985.0|2518598.0|2506975.0|247416…	-0.163863	2.5367	-0.463296	2.13681	7.09834	0.00816156	76.256	76256	0	0	1	256	3.125	Relative ROI: min max: 886.0 <-> 3948.0	1.0 <-> 256.0	1	1	1	Cluster(s) of 76256.0 voxels is(are) detected. If more than one cluster the texture calculation is only performed on the largest cluster. (size ok >= 16.0vx)	0.133729	0.000134325	348.973	0.845543	3.97006	13.1882	14.8833	0.983884	1.06647	8.88115e-05	18744
89	2014-07-31	58.7667	1224	2457.42	357.129	3827	2226	2495	2713	0	0	197419	1224.0|1344.0|1246.0|1229.0|1290.0|1285.0|1330.0|1224.0|1330.0|1357.0|1280.0|1312.0|1333.0|1282.0|1301.0|1301.0|1346.0|1296.0|1491.0|1413.0|1502.0|1542.0|1441.0|1516.0|1330.0|1483.0|1534.0|1574.0|1516.0|1491.0|1528.0|1528.0|1522.0|1586.0|1609.0|1560.0|1463.0|1502.0|1571.0|1669.0|1617.0|1664.0|1681.0|1749.0|1696.0|1577.0|1815.0|1862.0|1942.0|1975.0|1972.0|2023.0|1978.0|1978.0|1815.0|1999.0|1993.0|…	2457.420359490156|2159.8820960698663|2171.506550218337|2176.4017467248914|2172.2817109144544|2184.8276374442767|2190.2791916167694|2208.136295180718|2228.549242424242|2240.6211890243894|2249.592478894857|2247.162287480683|2250.0925349922204|2269.5849647611594|2278.3580441640374|2275.9483306836305|2275.4294871794873|2291.4830097087383|2303.5260586319177|2306.8078817734|2304.0929460580933|2302.7725…	357.1292366298191|355.1757574838047|364.7841213612092|388.6158023059511|391.70377818257083|381.5366541156883|374.86499252518064|366.7471966805213|360.391009035139|355.4615802141522|377.59843431217524|367.54105840479195|359.6512847846199|354.3619742510263|359.74474767020735|349.6320478337378|349.111782520454|339.0737080411767|329.44453073673566|327.9087079143448|329.9401575189107|324.5188902835912…	3827.0|3102.0|3348.0|3595.0|3723.0|3318.0|3327.0|3276.0|3239.0|3315.0|3358.0|3527.0|3662.0|3770.0|3827.0|3789.0|3653.0|3726.0|3730.0|3759.0|3807.0|3762.0|3767.0|3628.0|3195.0|3078.0|3144.0|3269.0|3113.0|3173.0|3165.0|3342.0|3311.0|3222.0|3297.0|3155.0|3483.0|3336.0|3198.0|3170.0|3241.0|3356.0|3308.0|3422.0|3376.0|3288.0|3338.0|3272.0|3398.0|3366.0|3295.0|3360.0|3478.0|3501.0|3431.0|3315.0|3400.0|…	80.336|1.374|1.374|1.374|1.356|1.346|1.336|1.328|1.32|1.312|1.303|1.294|1.286|1.277|1.268|1.258|1.248|1.236|1.228|1.218|1.205|1.196|1.186|1.173|1.162|1.152|1.142|1.13|1.122|1.111|1.099|1.088|1.078|1.064|1.056|1.046|1.032|1.017|1.005|0.991|0.975|0.963|0.948|0.932|0.919|0.904|0.888|0.875|0.86|0.847|0.834|0.819|0.808|0.791|0.779|0.766|0.752|0.741|0.728|0.715|0.702|0.69|0.678|0.664|0.651|0.637|0.626|…	80336|1374|1374|1374|1356|1346|1336|1328|1320|1312|1303|1294|1286|1277|1268|1258|1248|1236|1228|1218|1205|1196|1186|1173|1162|1152|1142|1130|1122|1111|1099|1088|1078|1064|1056|1046|1032|1017|1005|991|975|963|948|932|919|904|888|875|860|847|834|819|808|791|779|766|752|741|728|715|702|690|678|664|651|637|626|614|601|588|575|563|549|534|520|488|449|432|417|401|382|365|347|329|311|299|288|276|267|256…	1.97419322E8|2967678.0|2983650.0|2990376.0|2945614.0|2940778.0|2926213.0|2932405.0|2941685.0|2939695.0|2931219.0|2907828.0|2893619.0|2898260.0|2888958.0|2863143.0|2839736.0|2832273.0|2828730.0|2809692.0|2776432.0|2754116.0|2739727.0|2731198.0|2711692.0|2678292.0|2686730.0|2671484.0|2672283.0|2642810.0|2606501.0|2613409.0|2603936.0|2585369.0|2566445.0|2566379.0|2544202.0|2526972.0|2506422.0|249049…	-0.349634	2.8834	-0.116599	2.14747	7.13373	0.00836983	80.336	80336	0	0	1	256	3.125	Relative ROI: min max: 1224.0 <-> 3827.0	1.0 <-> 256.0	1	1	1	Cluster(s) of 80336.0 voxels is(are) detected. If more than one cluster the texture calculation is only performed on the largest cluster. (size ok >= 16.0vx)	0.127827	0.000133077	399.16	0.837713	4.00002	13.2878	15.9174	0.984751	1.06327	0.000142956	16077.2
90	2014-09-15	57.0667	1246	2776.43	453.105	3829	2424	2792	3147	0	0	158284	1246.0|1447.0|1463.0|1485.0|1402.0|1438.0|1617.0|1491.0|1531.0|1394.0|1505.0|1591.0|1589.0|1537.0|1508.0|1542.0|1452.0|1623.0|1643.0|1623.0|1545.0|1638.0|1615.0|1626.0|1635.0|1737.0|1246.0|1277.0|1932.0|1708.0|1835.0|1675.0|1661.0|1764.0|1853.0|1865.0|1626.0|1868.0|1773.0|1812.0|1749.0|1803.0|1820.0|1896.0|1746.0|1717.0|1737.0|1829.0|1812.0|1699.0|1776.0|1731.0|1612.0|1829.0|1812.0|1868.0|1984.0|…	2776.433520435045|2458.4168278529987|2479.929400386844|2503.2823984526076|2510.6766698935157|2533.9941747572825|2554.8844660194172|2577.1893203883506|2590.0203883495174|2584.20194174757|2601.552427184466|2626.5114427860753|2647.2469262295085|2649.042399172699|2668.44154488518|2668.538947368416|2675.635881104035|2677.276047261007|2684.0889370932778|2700.5798687089723|2708.1633554083865|2718.002229…	453.10529844749476|468.8947428078906|468.90363488332576|461.671594386629|454.12096081873597|449.72363462340076|437.98432969647007|443.6261918985097|449.3867866886333|450.6227944843132|452.764458651936|458.9262843269911|446.34320385304125|445.88552338052494|440.4109110720922|445.02834689009734|441.4212186315863|450.25894215459545|451.37419810018395|443.63169599949435|443.3895703141362|442.15908898…	3829.0|3571.0|3605.0|3574.0|3608.0|3567.0|3609.0|3653.0|3561.0|3541.0|3593.0|3657.0|3587.0|3667.0|3590.0|3538.0|3571.0|3587.0|3648.0|3697.0|3773.0|3765.0|3684.0|3778.0|3725.0|3777.0|3683.0|3718.0|3714.0|3726.0|3768.0|3782.0|3810.0|3718.0|3702.0|3697.0|3733.0|3653.0|3598.0|3624.0|3691.0|3575.0|3617.0|3648.0|3593.0|3620.0|3653.0|3731.0|3740.0|3666.0|3608.0|3596.0|3574.0|3605.0|3525.0|3675.0|3678.0|…	57.01|1.034|1.034|1.034|1.033|1.03|1.03|1.03|1.03|1.03|1.03|1.005|0.976|0.967|0.958|0.95|0.942|0.931|0.922|0.914|0.906|0.897|0.888|0.875|0.866|0.858|0.849|0.839|0.829|0.819|0.806|0.798|0.788|0.778|0.769|0.759|0.75|0.741|0.729|0.719|0.71|0.7|0.69|0.682|0.67|0.659|0.649|0.638|0.625|0.615|0.604|0.591|0.581|0.569|0.56|0.546|0.535|0.524|0.514|0.499|0.49|0.478|0.468|0.456|0.447|0.434|0.418|0.404|0.391|…	57010|1034|1034|1034|1033|1030|1030|1030|1030|1030|1030|1005|976|967|958|950|942|931|922|914|906|897|888|875|866|858|849|839|829|819|806|798|788|778|769|759|750|741|729|719|710|700|690|682|670|659|649|638|625|615|604|591|581|569|560|546|535|524|514|499|490|478|468|456|447|434|418|404|391|376|363|350|337|322|307|292|279|267|256|243|231|220|208|195|182|171|161|147|137|126|113|100|90|77|67|53|33|16|…	1.58284475E8|2542003.0|2564247.0|2588394.0|2593529.0|2610014.0|2631531.0|2654505.0|2667721.0|2661728.0|2679599.0|2639644.0|2583713.0|2561624.0|2556367.0|2535112.0|2520449.0|2492544.0|2474730.0|2468330.0|2453596.0|2438048.0|2427468.0|2395783.0|2379404.0|2362680.0|2345716.0|2331588.0|2310024.0|2280077.0|2252465.0|2242178.0|2215461.0|2176834.0|2150199.0|2122938.0|2085646.0|2055824.0|2007137.0|198682…	-0.158676	2.1887	-0.811301	2.24526	7.4586	0.00617129	57.01	57010	0	0	1	256	3.125	Relative ROI: min max: 1246.0 <-> 3829.0	1.0 <-> 256.0	1	1	1	Cluster(s) of 57010.0 voxels is(are) detected. If more than one cluster the texture calculation is only performed on the largest cluster. (size ok >= 16.0vx)	0.130814	0.00010202	387.51	0.903461	4.08149	13.5584	15.5734	0.984415	1.06458	8.22493e-05	25142.1
91	2014-09-16	59.7667	463	2051.25	461.697	3872	1782	2083	2360	0	0	288504	463.0|463.0|501.0|553.0|547.0|547.0|536.0|521.0|562.0|583.0|610.0|626.0|639.0|667.0|646.0|694.0|654.0|758.0|689.0|651.0|743.0|743.0|736.0|727.0|738.0|778.0|853.0|870.0|863.0|903.0|926.0|972.0|878.0|851.0|1001.0|937.0|918.0|956.0|961.0|892.0|939.0|896.0|943.0|952.0|967.0|1018.0|1043.0|1041.0|1043.0|967.0|981.0|1018.0|1074.0|1144.0|1170.0|1249.0|1282.0|1221.0|1333.0|1360.0|1338.0|1269.0|1221.0|1219…	2051.245030146168|1861.126967471145|1851.5400421496306|1845.9994706193756|1839.7673056443023|1833.8419925013384|1835.780947255114|1829.1488095238087|1814.9831430125048|1819.0038293216626|1803.9225274725297|1799.0806629834244|1803.280000000002|1798.9536830357142|1809.4651685393264|1826.925423728811|1828.5653409090914|1822.9491137793002|1823.436781609199|1835.2537659327945|1837.8846153846166|1843.2…	461.69682270154584|562.7312327679765|549.8241386899939|547.5227076612401|542.7827812889553|532.0789568064739|524.6687128647629|517.5368883256573|508.6383161324774|503.7990665317779|492.0902077560935|482.9889937453207|468.25379210661174|465.9113771514959|456.7164148771422|459.3719171653707|458.48819906853686|447.48480780235286|450.7287126867073|443.59928942386614|433.56529013778805|431.21160242762…	3872.0|3198.0|3057.0|3210.0|3024.0|3222.0|3178.0|3188.0|3178.0|3054.0|3163.0|3116.0|3046.0|2984.0|3105.0|3081.0|3129.0|3200.0|3073.0|3872.0|3118.0|3019.0|3004.0|3136.0|3097.0|3004.0|3059.0|3081.0|3175.0|3046.0|3057.0|3097.0|3180.0|2978.0|3038.0|2887.0|3076.0|2904.0|3024.0|2961.0|2987.0|2930.0|3016.0|2927.0|2834.0|2840.0|2901.0|2744.0|2919.0|3054.0|2810.0|2825.0|2936.0|3051.0|2933.0|2907.0|2938.0|…	140.648|1.906|1.898|1.889|1.878|1.867|1.858|1.848|1.839|1.828|1.82|1.81|1.8|1.792|1.78|1.77|1.76|1.749|1.74|1.726|1.716|1.703|1.691|1.679|1.666|1.654|1.642|1.629|1.619|1.605|1.591|1.579|1.568|1.556|1.544|1.531|1.52|1.507|1.494|1.479|1.467|1.452|1.441|1.421|1.398|1.378|1.353|1.33|1.317|1.303|1.29|1.275|1.262|1.246|1.233|1.221|1.208|1.195|1.181|1.167|1.155|1.141|1.125|1.112|1.095|1.08|1.064|1.048|1…	140648|1906|1898|1889|1878|1867|1858|1848|1839|1828|1820|1810|1800|1792|1780|1770|1760|1749|1740|1726|1716|1703|1691|1679|1666|1654|1642|1629|1619|1605|1591|1579|1568|1556|1544|1531|1520|1507|1494|1479|1467|1452|1441|1421|1398|1378|1353|1330|1317|1303|1290|1275|1262|1246|1233|1221|1208|1195|1181|1167|1155|1141|1125|1112|1095|1080|1064|1048|1033|1017|1002|988|971|957|942|928|913|900|886|871|859|84…	2.88503511E8|3547308.0|3514223.0|3487093.0|3455083.0|3423783.0|3410881.0|3380267.0|3337754.0|3325139.0|3283139.0|3256336.0|3245904.0|3223725.0|3220848.0|3233658.0|3218275.0|3188338.0|3172780.0|3167648.0|3153810.0|3139008.0|3118358.0|3102539.0|3082633.0|3062592.0|3052150.0|3036438.0|3028900.0|3019485.0|3000693.0|2979825.0|2954852.0|2941550.0|2927531.0|2923500.0|2902962.0|2894219.0|2874422.0|285039…	-0.369076	3.15616	0.15616	2.14539	7.12682	0.00857954	140.648	140648	0	0	1	256	3.125	Relative ROI: min max: 463.0 <-> 3872.0	1.0 <-> 256.0	1	1	1	Cluster(s) of 140648.0 voxels is(are) detected. If more than one cluster the texture calculation is only performed on the largest cluster. (size ok >= 16.0vx)	0.152834	0.000160264	261.778	0.890857	3.92107	13.0255	12.7214	0.979859	1.08437	0.00015358	15589.4
92	2014-09-15	55.7667	1996	3121.5	239.07	3811	2978	3150	3293	0	0	139228	1996.0|2144.0|1996.0|2020.0|2059.0|2186.0|2101.0|2138.0|1999.0|2129.0|2162.0|2278.0|2201.0|2357.0|2296.0|2271.0|2342.0|2430.0|2455.0|2492.0|2489.0|2551.0|2504.0|2439.0|2357.0|2533.0|2473.0|2567.0|2551.0|2600.0|2588.0|2588.0|2476.0|2582.0|2603.0|2582.0|2560.0|2424.0|2533.0|2563.0|2579.0|2615.0|2612.0|2637.0|2458.0|2628.0|2476.0|2495.0|2652.0|2698.0|2489.0|2557.0|2511.0|2637.0|2526.0|2526.0|2563.0|…	3121.4977019482944|2887.8237704918047|2903.3481404958693|2911.9164926931066|2937.8027426160324|2947.7942430703633|2972.78172043011|3003.5472312703596|3022.3021978021993|3022.80376940133|3023.819910514541|3051.4971751412413|3060.060502283104|3076.817341040465|3084.38668224299|3092.371462264149|3098.702026221692|3114.1995163240585|3135.69193154034|3140.2469135802503|3141.385481852319|3140.368956743…	239.06998380321946|274.5027204479487|271.6448247675418|278.8182812247249|276.1849616297978|271.2232600851325|279.17632053135816|264.2824061928106|269.0285084276721|255.29005343469115|253.18773045290612|253.39853437551335|245.32905819754575|245.21621258220563|242.1727366062243|234.4598368203476|228.245726027907|217.380230348391|210.81445963137253|211.5967881657923|216.1857347962604|202.13893454305…	3811.0|3508.0|3530.0|3533.0|3549.0|3596.0|3608.0|3563.0|3619.0|3544.0|3553.0|3651.0|3596.0|3669.0|3590.0|3599.0|3811.0|3662.0|3753.0|3636.0|3641.0|3651.0|3609.0|3628.0|3637.0|3564.0|3666.0|3643.0|3719.0|3682.0|3659.0|3616.0|3616.0|3627.0|3735.0|3615.0|3643.0|3664.0|3655.0|3647.0|3674.0|3689.0|3682.0|3600.0|3688.0|3628.0|3605.0|3665.0|3702.0|3632.0|3678.0|3608.0|3641.0|3632.0|3679.0|3593.0|3617.0|…	44.603|0.976|0.968|0.958|0.948|0.938|0.93|0.921|0.91|0.902|0.894|0.885|0.876|0.865|0.856|0.848|0.839|0.827|0.818|0.81|0.799|0.786|0.778|0.769|0.759|0.75|0.741|0.731|0.72|0.71|0.7|0.689|0.678|0.668|0.657|0.644|0.632|0.622|0.61|0.602|0.59|0.58|0.568|0.558|0.548|0.536|0.525|0.515|0.502|0.49|0.478|0.467|0.453|0.444|0.429|0.416|0.404|0.389|0.379|0.364|0.352|0.338|0.325|0.312|0.298|0.286|0.272|0.261|0.…	44603|976|968|958|948|938|930|921|910|902|894|885|876|865|856|848|839|827|818|810|799|786|778|769|759|750|741|731|720|710|700|689|678|668|657|644|632|622|610|602|590|580|568|558|548|536|525|515|502|490|478|467|453|444|429|416|404|389|379|364|352|338|325|312|298|286|272|261|245|227|212|193|159|134|110|88|68|49|25|	1.39228162E8|2818516.0|2810441.0|2789616.0|2785037.0|2765031.0|2764687.0|2766267.0|2750295.0|2726569.0|2703295.0|2700575.0|2680613.0|2661447.0|2640235.0|2622331.0|2599811.0|2575443.0|2564996.0|2543600.0|2509967.0|2468330.0|2442294.0|2417085.0|2392547.0|2353563.0|2324417.0|2297946.0|2272702.0|2252334.0|2224155.0|2186098.0|2144490.0|2115929.0|2082469.0|2038053.0|2000614.0|1972925.0|1938906.0|191534…	-0.657246	3.53255	0.532551	2.12011	7.04287	0.00903456	44.603	44603	0	0	1	256	3.125	Relative ROI: min max: 1996.0 <-> 3811.0	1.0 <-> 256.0	1	1	1	Cluster(s) of 44603.0 voxels is(are) detected. If more than one cluster the texture calculation is only performed on the largest cluster. (size ok >= 16.0vx)	0.108616	0.000126256	655.378	0.70935	4.0243	13.3684	20.3072	0.988	1.04972	0.000100635	26475.7
93	2014-10-30	54.1667	1254	3043.31	373.394	3857	2804	3089	3338	0	0	178363	1254.0|1354.0|1254.0|1764.0|1737.0|1797.0|1832.0|1815.0|1734.0|1699.0|1740.0|1826.0|1850.0|1893.0|1770.0|1847.0|1717.0|1675.0|1905.0|1926.0|1868.0|1708.0|1884.0|1887.0|1835.0|1829.0|1755.0|1725.0|1658.0|1466.0|1785.0|1779.0|1815.0|1908.0|1899.0|1972.0|2008.0|2138.0|2123.0|2153.0|2189.0|2126.0|2229.0|2244.0|2418.0|2311.0|2311.0|2390.0|2473.0|2397.0|2412.0|2427.0|2363.0|2223.0|2320.0|2345.0|2357.0|…	3043.3148887523835|2784.3639514731367|2816.090750436298|2867.53562005277|2896.341030195386|2934.447227191412|2963.985572587919|2987.246587807099|3006.444342226311|3010.0734200743527|3015.369850187266|3020.47830188679|3030.3295238095257|3032.1394230769192|3028.896015549079|3024.361764705882|3011.4043607532226|3014.874623871614|3013.395325203254|3022.8045267489683|3006.745322245322|3002.01472134595…	373.3942109741065|434.5390963900634|440.65885005392903|431.7116561968261|421.4695185913245|421.20000686598274|407.66133658516543|403.05732209022216|402.3446329503374|402.99129336464233|414.6807116464291|424.10144134164415|414.5846917725673|413.7798940904617|419.9656053685572|413.07596926134545|419.1472808375471|405.60724727884343|398.2850549269281|389.9126140096927|399.52228828923245|400.01488904…	3857.0|3676.0|3660.0|3761.0|3684.0|3693.0|3716.0|3699.0|3725.0|3820.0|3772.0|3782.0|3755.0|3727.0|3758.0|3769.0|3770.0|3800.0|3765.0|3778.0|3746.0|3758.0|3773.0|3810.0|3730.0|3718.0|3706.0|3772.0|3752.0|3751.0|3780.0|3785.0|3748.0|3752.0|3788.0|3791.0|3773.0|3771.0|3817.0|3735.0|3804.0|3794.0|3855.0|3796.0|3857.0|3796.0|3809.0|3719.0|3765.0|3748.0|3761.0|3765.0|3776.0|3778.0|3752.0|3759.0|3733.0|…	58.608|1.154|1.146|1.137|1.126|1.118|1.109|1.099|1.087|1.076|1.068|1.06|1.05|1.04|1.029|1.02|1.009|0.997|0.984|0.972|0.962|0.951|0.94|0.929|0.918|0.907|0.894|0.882|0.869|0.859|0.847|0.836|0.826|0.813|0.802|0.79|0.778|0.768|0.758|0.746|0.736|0.728|0.714|0.705|0.695|0.681|0.671|0.661|0.649|0.638|0.625|0.614|0.6|0.589|0.578|0.565|0.556|0.543|0.531|0.522|0.509|0.498|0.487|0.474|0.463|0.444|0.429|0.41…	58608|1154|1146|1137|1126|1118|1109|1099|1087|1076|1068|1060|1050|1040|1029|1020|1009|997|984|972|962|951|940|929|918|907|894|882|869|859|847|836|826|813|802|790|778|768|758|746|736|728|714|705|695|681|671|661|649|638|625|614|600|589|578|565|556|543|531|522|509|498|487|474|463|444|429|411|395|378|365|351|337|324|311|295|279|250|231|217|200|188|167|144|120|102|85|70|56|42|24|5|	1.78362599E8|3213156.0|3227240.0|3260388.0|3261280.0|3280712.0|3287060.0|3282984.0|3268005.0|3238839.0|3220415.0|3201707.0|3181846.0|3153425.0|3116734.0|3084849.0|3038507.0|3005830.0|2965181.0|2938166.0|2892489.0|2854916.0|2820580.0|2785840.0|2744137.0|2701774.0|2647617.0|2623047.0|2578900.0|2558197.0|2522403.0|2491056.0|2457038.0|2418922.0|2397594.0|2370770.0|2341065.0|2316949.0|2287714.0|226721…	-0.583036	2.88956	-0.11044	2.15217	7.14934	0.00800599	58.608	58608	0	0	1	256	3.125	Relative ROI: min max: 1254.0 <-> 3857.0	1.0 <-> 256.0	1	1	1	Cluster(s) of 58608.0 voxels is(are) detected. If more than one cluster the texture calculation is only performed on the largest cluster. (size ok >= 16.0vx)	0.13517	0.000139561	358.757	0.866266	3.96997	13.188	14.9574	0.983363	1.0694	5.65586e-05	32448.1
94	2014-11-03	57.8333	1301	2239.17	317.909	4003	2014	2226	2455	0	0	91031.3	1301.0|1344.0|1304.0|1433.0|1392.0|1301.0|1317.0|1378.0|1430.0|1365.0|1357.0|1373.0|1341.0|1349.0|1317.0|1436.0|1452.0|1477.0|1433.0|1384.0|1460.0|1480.0|1519.0|1539.0|1528.0|1447.0|1568.0|1508.0|1436.0|1519.0|1620.0|1563.0|1646.0|1577.0|1472.0|1568.0|1664.0|1705.0|1574.0|1551.0|1640.0|1603.0|1705.0|1483.0|1594.0|1499.0|1620.0|1548.0|1568.0|1632.0|1646.0|1577.0|1580.0|1620.0|1635.0|1591.0|1675.0|…	2239.172971909267|2230.572|2241.3649193548367|2244.183943089431|2232.8305954825496|2230.9045643153536|2244.7539267015663|2251.6384778012716|2242.9754535752395|2225.8383620689683|2215.73586956522|2210.403951701427|2218.6403118040084|2213.0932584269694|2203.313636363632|2194.369266055044|2199.305555555552|2207.7282352941193|2215.0499405469673|2196.7626506024094|2210.8717948717917|2231.3641975308656…	317.90854550251794|349.44434866799617|351.3083981691689|352.3834231874386|353.47586612745226|366.9309029947296|380.09722808607484|369.0136220169197|383.2479300900194|374.1248693133028|357.57317405019455|348.40884569777256|347.02548127707087|335.87575160518566|335.1074546734022|318.936983466009|316.46735199154995|310.306895948763|312.2765053882152|305.4781522410216|301.5056428528565|296.8394909872…	4003.0|3157.0|3243.0|3142.0|3342.0|3302.0|3400.0|3126.0|3738.0|3718.0|3407.0|3163.0|3200.0|3094.0|3046.0|2978.0|3059.0|4003.0|3043.0|2958.0|3073.0|2953.0|3195.0|3084.0|3094.0|3001.0|3134.0|3165.0|3160.0|3073.0|3054.0|3001.0|3097.0|3046.0|3126.0|3435.0|3664.0|3779.0|3581.0|3493.0|3070.0|3485.0|3603.0|3600.0|3571.0|3331.0|3049.0|2950.0|3019.0|3105.0|3372.0|3418.0|3557.0|3433.0|3198.0|3224.0|3400.0|…	40.654|1.0|0.992|0.984|0.974|0.964|0.955|0.946|0.937|0.928|0.92|0.911|0.898|0.89|0.88|0.872|0.864|0.85|0.841|0.83|0.819|0.81|0.796|0.787|0.776|0.764|0.754|0.743|0.732|0.72|0.711|0.699|0.688|0.675|0.663|0.654|0.642|0.632|0.619|0.607|0.597|0.587|0.577|0.565|0.554|0.542|0.53|0.516|0.504|0.491|0.477|0.466|0.45|0.372|0.291|0.27|0.256|0.237|0.21|0.164|0.123|0.085|0.05|0.013|	40654|1000|992|984|974|964|955|946|937|928|920|911|898|890|880|872|864|850|841|830|819|810|796|787|776|764|754|743|732|720|711|699|688|675|663|654|642|632|619|607|597|587|577|565|554|542|530|516|504|491|477|466|450|372|291|270|256|237|210|164|123|85|50|13|	9.1031338E7|2230572.0|2223434.0|2208277.0|2174777.0|2150592.0|2143740.0|2130050.0|2101668.0|2065578.0|2038477.0|2013678.0|1992339.0|1969653.0|1938916.0|1913490.0|1900200.0|1876569.0|1862857.0|1823313.0|1810704.0|1807405.0|1791708.0|1758601.0|1744993.0|1709025.0|1692701.0|1676890.0|1663850.0|1638921.0|1620382.0|1592047.0|1564505.0|1528958.0|1498695.0|1492364.0|1469553.0|1446042.0|1408303.0|1368774…	0.241457	3.06788	0.0678766	2.08509	6.92653	0.00953825	40.654	40654	0	0	1	256	3.125	Relative ROI: min max: 1301.0 <-> 4003.0	1.0 <-> 256.0	1	1	1	Cluster(s) of 40654.0 voxels is(are) detected. If more than one cluster the texture calculation is only performed on the largest cluster. (size ok >= 16.0vx)	0.147637	0.00018903	281.976	0.844313	3.84454	12.7713	13.1395	0.98115	1.07825	0.000288115	8910.67
95	2014-11-04	55.2	1165	2547.95	345.027	3693	2305	2554	2798	0	0	77590	1165.0|1165.0|1436.0|1480.0|1525.0|1516.0|1466.0|1477.0|1623.0|1545.0|1672.0|1743.0|1681.0|1794.0|1664.0|1794.0|1803.0|1826.0|1896.0|1884.0|1877.0|1841.0|1755.0|1868.0|1835.0|1905.0|1929.0|2014.0|1899.0|1850.0|1945.0|1923.0|1797.0|1884.0|1954.0|1920.0|1987.0|1905.0|1874.0|1975.0|2020.0|2080.0|2086.0|1954.0|2144.0|2326.0|2095.0|2287.0|2065.0|2345.0|2342.0|2336.0|2369.0|2448.0|2290.0|2461.0|2415.0|…	2547.9458492053154|2110.7050279329605|2163.598194130924|2200.664766248578|2238.4832756632086|2274.329039812644|2332.061831153386|2367.4240963855436|2383.728380024358|2415.845297029704|2440.2132998745296|2460.7560355781457|2478.4405684754543|2489.876478318003|2512.472630173566|2532.865671641792|2533.3660220994484|2538.06179775281|2534.2853067047095|2551.106104651164|2568.1360946745554|2572.6204819…	345.02724083271085|269.49013337392|274.408127600756|283.0757106708544|290.8813170494392|307.54318167475077|317.3597694848723|320.6736747605337|298.03083416071314|297.44159852370547|294.88243566634907|277.85125589984654|275.89237585885036|276.17771799543226|288.9934391337888|289.4274882684607|281.8848409220243|266.4962931654498|272.87308200955096|274.63387693087327|269.21754220060603|269.432168301…	3693.0|2944.0|3299.0|3239.0|3205.0|3205.0|3255.0|3217.0|3147.0|3260.0|3203.0|3253.0|3253.0|3212.0|3241.0|3313.0|3231.0|3188.0|3183.0|3210.0|3269.0|3297.0|3415.0|3371.0|3313.0|3386.0|3390.0|3428.0|3428.0|3392.0|3404.0|3456.0|3552.0|3488.0|3512.0|3501.0|3608.0|3561.0|3603.0|3693.0|3602.0|3615.0|3533.0|3616.0|3424.0|3400.0|3411.0|3360.0|3350.0|3459.0|3445.0|3378.0|3304.0|3283.0|3358.0|3262.0|3198.0|…	30.452|0.895|0.886|0.877|0.867|0.854|0.841|0.83|0.821|0.808|0.797|0.787|0.774|0.761|0.749|0.737|0.724|0.712|0.701|0.688|0.676|0.664|0.652|0.636|0.622|0.605|0.591|0.576|0.563|0.55|0.532|0.519|0.508|0.498|0.485|0.472|0.46|0.446|0.434|0.417|0.401|0.384|0.371|0.355|0.338|0.323|0.307|0.29|0.274|0.255|0.238|0.219|0.201|0.18|0.142|0.093|0.047|0.019|	30452|895|886|877|867|854|841|830|821|808|797|787|774|761|749|737|724|712|701|688|676|664|652|636|622|605|591|576|563|550|532|519|508|498|485|472|460|446|434|417|401|384|371|355|338|323|307|290|274|255|238|219|201|180|142|93|47|19|	7.7590047E7|1889081.0|1916948.0|1929983.0|1940765.0|1942277.0|1961264.0|1964962.0|1957041.0|1952003.0|1944850.0|1936615.0|1918313.0|1894796.0|1881842.0|1866722.0|1834157.0|1807100.0|1776534.0|1755161.0|1736060.0|1708220.0|1686614.0|1656184.0|1618190.0|1581493.0|1559552.0|1525919.0|1492658.0|1460030.0|1418996.0|1393467.0|1360802.0|1342349.0|1324380.0|1288310.0|1252195.0|1217227.0|1187053.0|1150891…	-0.0844244	2.70753	-0.292472	2.15204	7.14892	0.00810623	30.452	30452	0	0	1	256	3.125	Relative ROI: min max: 1165.0 <-> 3693.0	1.0 <-> 256.0	1	1	1	Cluster(s) of 30452.0 voxels is(are) detected. If more than one cluster the texture calculation is only performed on the largest cluster. (size ok >= 16.0vx)	0.124882	0.000134562	424.122	0.824245	3.97442	13.2027	16.4277	0.985421	1.06077	9.9526e-05	20975.1
96	2014-12-15	52.3667	724	2861.45	431.549	3765	2649	2936	3170	0	0	657087	724.0|724.0|773.0|776.0|792.0|827.0|886.0|952.0|996.0|1072.0|1206.0|1251.0|1153.0|1163.0|1069.0|1115.0|1161.0|1079.0|1272.0|1256.0|1376.0|1338.0|1381.0|1419.0|1557.0|1551.0|1534.0|1508.0|1620.0|1640.0|1502.0|1615.0|1734.0|1711.0|1672.0|1705.0|1635.0|1722.0|1758.0|1687.0|1818.0|1764.0|1767.0|1806.0|1908.0|1871.0|1865.0|1856.0|1999.0|1929.0|1926.0|1969.0|1984.0|2014.0|2032.0|2011.0|1975.0|2056.0|20…	2861.4522239738|2255.933132010355|2274.8982243395417|2299.465622280241|2328.6465705548276|2348.222904782805|2370.241288045878|2388.4397163120557|2421.314781834375|2440.763416815742|2461.6304445442374|2485.1142212189557|2500.839075249315|2517.9352780309887|2536.789112534316|2552.6087356321855|2567.7085450346394|2583.465429234342|2589.1898320895502|2600.8637002341898|2613.853509185117|2630.32954545…	431.54864558185017|575.4312111713298|579.2252830948576|566.3442459793722|570.5137334766296|561.6615116706243|553.1762681873471|542.7666141443377|532.4618525498847|514.6213111109037|505.55938548975973|503.9293583828955|502.4268158556974|507.9660358056688|504.3673515745687|497.27603566613374|494.1458925165264|486.0045010315836|488.7493528540675|481.94862239745544|474.5437908561345|469.1791967601725…	3765.0|3485.0|3519.0|3511.0|3498.0|3517.0|3471.0|3481.0|3498.0|3483.0|3508.0|3563.0|3519.0|3533.0|3536.0|3524.0|3598.0|3688.0|3648.0|3613.0|3586.0|3613.0|3631.0|3617.0|3639.0|3680.0|3678.0|3621.0|3569.0|3641.0|3680.0|3661.0|3649.0|3701.0|3725.0|3659.0|3697.0|3623.0|3659.0|3603.0|3629.0|3605.0|3679.0|3571.0|3577.0|3560.0|3557.0|3645.0|3628.0|3606.0|3629.0|3676.0|3662.0|3633.0|3689.0|3619.0|3633.0|…	229.634|2.318|2.309|2.298|2.289|2.279|2.267|2.256|2.246|2.236|2.227|2.215|2.206|2.194|2.186|2.175|2.165|2.155|2.144|2.135|2.123|2.112|2.102|2.092|2.082|2.073|2.062|2.052|2.04|2.032|2.022|2.011|2.001|1.988|1.979|1.969|1.959|1.948|1.939|1.928|1.92|1.908|1.898|1.887|1.878|1.868|1.856|1.845|1.835|1.825|1.816|1.806|1.794|1.783|1.771|1.762|1.748|1.738|1.726|1.714|1.703|1.691|1.68|1.668|1.655|1.642|1.62…	229634|2318|2309|2298|2289|2279|2267|2256|2246|2236|2227|2215|2206|2194|2186|2175|2165|2155|2144|2135|2123|2112|2102|2092|2082|2073|2062|2052|2040|2032|2022|2011|2001|1988|1979|1969|1959|1948|1939|1928|1920|1908|1898|1887|1878|1868|1856|1845|1835|1825|1816|1806|1794|1783|1771|1762|1748|1738|1726|1714|1703|1691|1680|1668|1655|1642|1629|1617|1603|1590|1579|1566|1554|1541|1527|1516|1504|1490|1478|14…	6.5708672E8|5229253.0|5252740.0|5284172.0|5330272.0|5351600.0|5373337.0|5388320.0|5438273.0|5457547.0|5482051.0|5504528.0|5516851.0|5524350.0|5545421.0|5551924.0|5559089.0|5567368.0|5551223.0|5552844.0|5549211.0|5555256.0|5560698.0|5551192.0|5558243.0|5580182.0|5594077.0|5602379.0|5589318.0|5580791.0|5580771.0|5575656.0|5563901.0|5540695.0|5544899.0|5543394.0|5520030.0|5508911.0|5487736.0|5482267…	-1.04851	4.31063	1.31063	2.1305	7.07736	0.00896067	229.634	229634	0	0	1	256	3.125	Relative ROI: min max: 724.0 <-> 3765.0	1.0 <-> 256.0	1	1	1	Cluster(s) of 229634.0 voxels is(are) detected. If more than one cluster the texture calculation is only performed on the largest cluster. (size ok >= 16.0vx)	0.161409	0.000184578	208.044	0.920538	3.87264	12.8646	11.4406	0.978736	1.08928	4.98788e-05	33857.4
97	2014-12-12	53.9333	959	2904.58	490.025	3803	2698	3016	3251	0	0	1.14656e+06	959.0|959.0|974.0|965.0|983.0|1041.0|994.0|1048.0|1034.0|985.0|1010.0|1079.0|1093.0|1139.0|1076.0|1134.0|1146.0|1153.0|1122.0|1161.0|1117.0|1181.0|1186.0|1251.0|1309.0|1333.0|1272.0|1214.0|1226.0|1236.0|1328.0|1333.0|1362.0|1352.0|1542.0|1491.0|1626.0|1591.0|1600.0|1638.0|1652.0|1499.0|1528.0|1554.0|1485.0|1542.0|1643.0|1708.0|1722.0|1725.0|1737.0|1791.0|1818.0|1881.0|1835.0|1664.0|1832.0|1832.0|…	2904.579459495042|2329.3539746543734|2342.60803004044|2354.8285052143715|2371.7896571760625|2387.066452929179|2399.7829774787947|2417.5935483871|2441.018246027082|2457.0900236127527|2470.1390532544274|2481.021661721079|2500.856164383561|2517.8350268977892|2534.135710005994|2551.7858215680367|2573.364705882351|2598.4826021179965|2614.7827669902813|2628.7922117432354|2640.646825396828|2653.59816232…	490.02529715498196|715.9038838822605|708.1016825334408|705.207033133835|704.7541722211784|699.3386726667984|695.9175457392685|694.2532224267107|693.93584268124|686.1209275746106|680.559193727594|669.256425912912|657.8162388901079|649.7212411901646|635.6245847975753|622.9578087223213|606.3143627747611|594.2606994371229|586.2698405934177|577.8066321284439|570.7162494231364|564.5423605109937|559.167…	3803.0|3592.0|3691.0|3635.0|3574.0|3533.0|3575.0|3632.0|3615.0|3648.0|3625.0|3631.0|3682.0|3649.0|3719.0|3673.0|3662.0|3627.0|3621.0|3667.0|3689.0|3683.0|3689.0|3752.0|3740.0|3661.0|3661.0|3708.0|3722.0|3685.0|3693.0|3715.0|3760.0|3765.0|3722.0|3686.0|3725.0|3762.0|3712.0|3701.0|3778.0|3712.0|3735.0|3726.0|3712.0|3760.0|3693.0|3708.0|3676.0|3738.0|3731.0|3730.0|3700.0|3735.0|3708.0|3735.0|3746.0|…	394.742|3.472|3.462|3.452|3.442|3.431|3.419|3.41|3.398|3.388|3.38|3.37|3.358|3.346|3.338|3.329|3.315|3.305|3.296|3.287|3.276|3.265|3.254|3.245|3.234|3.224|3.213|3.202|3.193|3.182|3.171|3.16|3.152|3.142|3.131|3.12|3.109|3.098|3.089|3.077|3.068|3.057|3.044|3.031|3.015|3.001|2.986|2.973|2.959|2.947|2.933|2.919|2.905|2.89|2.878|2.862|2.85|2.835|2.822|2.808|2.795|2.78|2.767|2.754|2.739|2.725|2.711|2.6…	394742|3472|3462|3452|3442|3431|3419|3410|3398|3388|3380|3370|3358|3346|3338|3329|3315|3305|3296|3287|3276|3265|3254|3245|3234|3224|3213|3202|3193|3182|3171|3160|3152|3142|3131|3120|3109|3098|3089|3077|3068|3057|3044|3031|3015|3001|2986|2973|2959|2947|2933|2919|2905|2890|2878|2862|2850|2835|2822|2808|2795|2780|2767|2754|2739|2725|2711|2699|2682|2670|2655|2643|2629|2617|2605|2592|2578|2566|2554|25…	1.146559505E9|8087517.0|8110109.0|8128868.0|8163700.0|8190025.0|8204858.0|8243994.0|8294580.0|8324621.0|8349070.0|8361043.0|8397875.0|8424676.0|8458945.0|8494895.0|8530704.0|8587985.0|8618324.0|8640840.0|8650759.0|8663998.0|8669259.0|8689060.0|8673566.0|8670237.0|8681593.0|8690663.0|8691621.0|8705505.0|8679160.0|8692136.0|8695695.0|8697301.0|8691247.0|8688558.0|8679466.0|8662499.0|8652322.0|86268…	-1.23293	4.43179	1.43179	2.18554	7.2602	0.00808083	394.742	394742	0	0	1	256	3.125	Relative ROI: min max: 959.0 <-> 3803.0	1.0 <-> 256.0	1	1	1	Cluster(s) of 394742.0 voxels is(are) detected. If more than one cluster the texture calculation is only performed on the largest cluster. (size ok >= 16.0vx)	0.178985	0.000190988	157.067	0.959369	3.87169	12.8615	9.8952	0.974839	1.10643	8.47604e-05	32767.2
98	2015-01-09	54.5667	1594	3058.82	346.359	3854	2837	3105	3327	0	0	395337	1594.0|1609.0|1594.0|1643.0|1600.0|1693.0|1722.0|1779.0|1737.0|1699.0|1859.0|1850.0|1902.0|1896.0|1877.0|1797.0|1696.0|1761.0|1902.0|1966.0|1939.0|2083.0|1984.0|2041.0|2104.0|2207.0|2126.0|2183.0|2192.0|2201.0|2262.0|2247.0|2183.0|2232.0|2168.0|2271.0|2323.0|2287.0|2281.0|2174.0|2238.0|2223.0|2271.0|2271.0|2274.0|2238.0|2162.0|2216.0|2210.0|2195.0|2101.0|2135.0|2147.0|2290.0|2201.0|2177.0|2235.0|…	3058.816286897007|2546.1442542787277|2578.6894218942166|2619.2428924598275|2652.2048567870465|2670.9993742177676|2691.341740226988|2722.3895939086306|2753.944515306122|2767.4871630295256|2788.6440568475427|2806.10533159948|2818.853307138176|2832.4262187088293|2851.304376657826|2867.030040053403|2877.420592193805|2893.039242219216|2910.25204359673|2916.5339273474933|2921.437241379306|2940.25086865…	346.3585199147077|333.1990527823497|329.2788143998653|331.1315520842137|333.5333105428408|324.17154735533563|317.8370397611546|319.0281868477896|327.01502509951473|328.277766833538|335.60856720974175|337.1783059029366|340.262402249033|332.4597742183509|328.1447904640512|330.56280006252746|326.67198464474296|327.8039094654913|324.7211660126062|320.30589717643653|317.0387083828718|316.2403714047192…	3854.0|3222.0|3368.0|3334.0|3407.0|3360.0|3376.0|3504.0|3456.0|3550.0|3493.0|3485.0|3612.0|3491.0|3566.0|3560.0|3636.0|3585.0|3595.0|3567.0|3595.0|3602.0|3764.0|3772.0|3729.0|3728.0|3671.0|3598.0|3608.0|3615.0|3639.0|3609.0|3639.0|3613.0|3635.0|3619.0|3617.0|3653.0|3667.0|3655.0|3657.0|3676.0|3696.0|3695.0|3789.0|3693.0|3684.0|3673.0|3651.0|3616.0|3635.0|3641.0|3633.0|3644.0|3609.0|3648.0|3678.0|…	129.245|1.636|1.626|1.618|1.606|1.598|1.586|1.576|1.568|1.558|1.548|1.538|1.527|1.518|1.508|1.498|1.486|1.478|1.468|1.459|1.45|1.439|1.429|1.418|1.408|1.398|1.389|1.379|1.369|1.36|1.351|1.341|1.332|1.319|1.308|1.299|1.29|1.28|1.272|1.261|1.251|1.242|1.231|1.222|1.211|1.2|1.19|1.181|1.172|1.163|1.152|1.138|1.13|1.12|1.112|1.1|1.089|1.08|1.07|1.06|1.048|1.039|1.029|1.018|1.008|0.998|0.99|0.98|0.969…	129245|1636|1626|1618|1606|1598|1586|1576|1568|1558|1548|1538|1527|1518|1508|1498|1486|1478|1468|1459|1450|1439|1429|1418|1408|1398|1389|1379|1369|1360|1351|1341|1332|1319|1308|1299|1290|1280|1272|1261|1251|1242|1231|1222|1211|1200|1190|1181|1172|1163|1152|1138|1130|1120|1112|1100|1089|1080|1070|1060|1048|1039|1029|1018|1008|998|990|980|969|956|946|938|927|918|907|895|883|873|862|852|841|826|817|…	3.95336711E8|4165492.0|4192949.0|4237935.0|4259441.0|4268257.0|4268468.0|4290486.0|4318185.0|4311745.0|4316821.0|4315790.0|4304389.0|4299623.0|4299767.0|4294811.0|4275847.0|4275912.0|4272250.0|4255223.0|4236084.0|4231021.0|4237216.0|4221151.0|4228853.0|4212242.0|4201453.0|4170206.0|4145606.0|4129136.0|4119855.0|4095042.0|4084090.0|4048559.0|4031467.0|4007948.0|3980081.0|3956144.0|3928307.0|390358…	-0.638033	3.10477	0.104771	2.18186	7.24798	0.00758257	129.245	129245	0	0	1	256	3.125	Relative ROI: min max: 1594.0 <-> 3854.0	1.0 <-> 256.0	1	1	1	Cluster(s) of 129245.0 voxels is(are) detected. If more than one cluster the texture calculation is only performed on the largest cluster. (size ok >= 16.0vx)	0.152615	0.000149947	252.915	0.917082	3.9525	13.1299	12.5474	0.980284	1.08241	7.01911e-05	29183.6
99	2014-09-18	53.5333	863	2418.24	443.546	4083	2117	2406	2707	0	0	199127	863.0|1030.0|1043.0|1062.0|981.0|994.0|963.0|933.0|863.0|1012.0|1018.0|1067.0|1129.0|1093.0|943.0|1158.0|1293.0|1298.0|1239.0|1322.0|1365.0|1458.0|1384.0|1376.0|1408.0|1362.0|1441.0|1436.0|1460.0|1349.0|1354.0|1447.0|1609.0|1609.0|1560.0|1513.0|1711.0|1594.0|1684.0|1696.0|1545.0|1746.0|1794.0|1749.0|1746.0|1687.0|1800.0|1761.0|1782.0|1779.0|1720.0|1785.0|1847.0|1850.0|1859.0|1669.0|1779.0|1746.0|…	2418.238693772493|1861.6810850439888|1888.7555391432793|1908.7485119047599|1926.8290854572683|1950.5411942554792|1984.7859862909374|2014.3251345119145|2032.3942680092982|2052.5659640905515|2085.2653543307106|2102.811260904046|2115.350400000001|2140.5419354838687|2154.1277461350664|2169.289344262295|2197.4586776859496|2212.3213689482463|2233.084104289321|2242.3101104502957|2260.2324185248713|2275.…	443.5461421466603|334.18901296585506|328.91636018392876|332.4531798814114|342.3803821929033|340.5670968716591|334.40494132798864|338.5985012042383|337.2545649939842|327.2921484097109|340.5458258565777|343.32006032627663|336.0841734146965|350.5653749479309|354.8645175683439|347.17536181830167|345.13601634728|341.78038872594595|345.5093990310762|344.7546032424042|344.55307768197395|349.120046667216…	4083.0|2936.0|2870.0|2941.0|2975.0|2930.0|2967.0|3281.0|3108.0|3046.0|3205.0|3139.0|3180.0|3220.0|3131.0|3236.0|3175.0|3222.0|3260.0|3239.0|3366.0|3334.0|3386.0|3338.0|3417.0|3406.0|3360.0|3306.0|3466.0|3396.0|3398.0|3445.0|3555.0|3592.0|3422.0|3444.0|3586.0|3459.0|3466.0|3461.0|3428.0|3447.0|3456.0|4083.0|3613.0|3653.0|3578.0|3563.0|3580.0|3602.0|3567.0|3635.0|3702.0|3656.0|3657.0|3705.0|3631.0|…	82.344|1.364|1.354|1.344|1.334|1.323|1.313|1.301|1.291|1.281|1.27|1.261|1.25|1.24|1.229|1.22|1.21|1.198|1.189|1.177|1.166|1.156|1.146|1.136|1.126|1.116|1.106|1.095|1.086|1.075|1.063|1.054|1.042|1.032|1.021|1.012|1.002|0.991|0.981|0.968|0.959|0.947|0.935|0.922|0.912|0.901|0.89|0.88|0.868|0.856|0.845|0.833|0.821|0.81|0.799|0.787|0.776|0.764|0.753|0.742|0.73|0.717|0.707|0.696|0.683|0.672|0.66|0.651|…	82344|1364|1354|1344|1334|1323|1313|1301|1291|1281|1270|1261|1250|1240|1229|1220|1210|1198|1189|1177|1166|1156|1146|1136|1126|1116|1106|1095|1086|1075|1063|1054|1042|1032|1021|1012|1002|991|981|968|959|947|935|922|912|901|890|880|868|856|845|833|821|810|799|787|776|764|753|742|730|717|707|696|683|672|660|651|639|627|616|603|594|581|569|557|547|537|523|513|501|491|479|466|456|443|432|418|405|392|3…	1.99127447E8|2539333.0|2557375.0|2565358.0|2570390.0|2580566.0|2606024.0|2620637.0|2623821.0|2629337.0|2648287.0|2651645.0|2644188.0|2654272.0|2647423.0|2646533.0|2658925.0|2650361.0|2655137.0|2639199.0|2635431.0|2630645.0|2623161.0|2621466.0|2618621.0|2601781.0|2602329.0|2599520.0|2598349.0|2567295.0|2554262.0|2559163.0|2540295.0|2525778.0|2512746.0|2486457.0|2479877.0|2470266.0|2459636.0|243712…	0.0792463	2.80666	-0.193339	2.15782	7.16812	0.00808344	82.344	82344	0	0	1	256	3.125	Relative ROI: min max: 863.0 <-> 4083.0	1.0 <-> 256.0	1	1	1	Cluster(s) of 82344.0 voxels is(are) detected. If more than one cluster the texture calculation is only performed on the largest cluster. (size ok >= 16.0vx)	0.15332	0.000158475	238.562	0.903517	3.91825	13.0161	12.2755	0.980308	1.08249	0.000107098	16659.4
100	2015-01-30	54.1	1034	2259.04	298.766	3136	2059	2293	2473	0	0	103412	1034.0|1034.0|1191.0|1175.0|1274.0|1246.0|1336.0|1148.0|1193.0|1360.0|1259.0|1365.0|1376.0|1338.0|1219.0|1349.0|1411.0|1304.0|1365.0|1460.0|1474.0|1586.0|1539.0|1617.0|1640.0|1655.0|1649.0|1669.0|1675.0|1690.0|1664.0|1669.0|1672.0|1681.0|1696.0|1752.0|1640.0|1737.0|1835.0|1853.0|1758.0|1832.0|1815.0|1890.0|1893.0|2023.0|1896.0|1923.0|1957.0|2020.0|1993.0|2029.0|1993.0|2023.0|1868.0|2035.0|2050.0|…	2259.0396705769404|1835.1538461538453|1865.8140960163414|1905.3298862461227|1925.6066945606694|1935.6122881355943|1963.488222698073|1983.859307359306|2007.9035087719287|2025.059866962308|2046.4512877939517|2071.920634920634|2103.7554535017202|2116.1641443539024|2130.697647058824|2146.8045292014294|2176.9420989143546|2182.206854345166|2193.9304347826064|2223.3015075376893|2247.6917197452217|2256.0…	298.76602243087774|303.95856348385166|295.9605061674683|282.7745086034327|271.4304007764108|258.05180734249956|255.01176311292585|253.08697517280027|233.87097092268604|233.1531209112802|231.7743649538084|229.87027408417498|226.59493366533283|229.277139760634|241.2281304815841|229.2695868099001|229.41368395214963|239.46601152391545|236.7678741226972|240.37498876517523|245.08721285689228|246.494257…	3136.0|2725.0|2881.0|3016.0|2921.0|2924.0|2789.0|2750.0|2707.0|2698.0|2747.0|2804.0|2927.0|2834.0|2828.0|2819.0|2840.0|2896.0|2884.0|2816.0|2890.0|2864.0|2901.0|2936.0|3007.0|3030.0|3024.0|3040.0|2964.0|3043.0|3131.0|3043.0|2955.0|2964.0|3051.0|3035.0|3057.0|2975.0|2958.0|2998.0|3102.0|3030.0|3035.0|2919.0|3049.0|3030.0|3136.0|3024.0|3068.0|3081.0|3035.0|3068.0|3118.0|3059.0|3062.0|3019.0|2996.0|…	45.777|0.988|0.979|0.967|0.956|0.944|0.934|0.924|0.912|0.902|0.893|0.882|0.871|0.859|0.85|0.839|0.829|0.817|0.805|0.796|0.785|0.775|0.763|0.754|0.741|0.731|0.718|0.71|0.7|0.69|0.679|0.667|0.656|0.646|0.635|0.624|0.614|0.605|0.592|0.582|0.57|0.561|0.55|0.539|0.528|0.517|0.507|0.497|0.486|0.475|0.465|0.453|0.442|0.43|0.422|0.411|0.402|0.389|0.378|0.367|0.358|0.345|0.336|0.326|0.316|0.304|0.292|0.28…	45777|988|979|967|956|944|934|924|912|902|893|882|871|859|850|839|829|817|805|796|785|775|763|754|741|731|718|710|700|690|679|667|656|646|635|624|614|605|592|582|570|561|550|539|528|517|507|497|486|475|465|453|442|430|422|411|402|389|378|367|358|345|336|326|316|304|292|282|272|262|250|239|227|215|204|191|181|167|153|141|130|118|105|92|79|66|55|39|25|4|	1.03412059E8|1813132.0|1826632.0|1842454.0|1840880.0|1827218.0|1833898.0|1833086.0|1831208.0|1826604.0|1827481.0|1827434.0|1832371.0|1817785.0|1811093.0|1801169.0|1804685.0|1782863.0|1766114.0|1769748.0|1764438.0|1748475.0|1734527.0|1723488.0|1699598.0|1680401.0|1651459.0|1637010.0|1619470.0|1599176.0|1576080.0|1560342.0|1543731.0|1525470.0|1495579.0|1475441.0|1455812.0|1450596.0|1426490.0|140440…	-0.413785	2.94427	-0.055732	2.16024	7.17617	0.00812062	45.777	45777	0	0	1	256	3.125	Relative ROI: min max: 1034.0 <-> 3136.0	1.0 <-> 256.0	1	1	1	Cluster(s) of 45777.0 voxels is(are) detected. If more than one cluster the texture calculation is only performed on the largest cluster. (size ok >= 16.0vx)	0.133669	0.000141503	360.41	0.861867	3.97013	13.1885	15.1003	0.983452	1.06868	0.00010082	23743.4
101	2015-03-05	51.5667	1105	2770.91	421.916	3747	2495	2771	3086	0	0	139047	1105.0|1105.0|1221.0|1312.0|1400.0|1460.0|1370.0|1477.0|1424.0|1416.0|1370.0|1502.0|1560.0|1519.0|1480.0|1583.0|1580.0|1623.0|1699.0|1720.0|1785.0|1779.0|1755.0|1835.0|1829.0|1862.0|1868.0|1948.0|1911.0|2002.0|2071.0|1939.0|2089.0|2065.0|1917.0|2005.0|2029.0|1951.0|1987.0|1939.0|1803.0|1926.0|1914.0|1954.0|2035.0|2108.0|2147.0|2117.0|1963.0|2108.0|2189.0|2204.0|2207.0|2274.0|2314.0|2232.0|2299.0|…	2770.910065562666|2334.8754716981193|2363.218095238097|2400.8689788053975|2431.9397473275017|2450.527040314648|2473.571428571432|2500.2884422110583|2514.734279918862|2524.1047227926038|2553.7925311203353|2557.438025210085|2568.3375796178334|2593.4619506966783|2617.3698481561883|2639.697036223931|2658.3600000000015|2674.4573033707916|2683.814982973897|2707.8317972350233|2718.820512820513|2728.1134…	421.91621724801905|405.6518369175588|403.54295582548804|406.7091273133644|407.21736788576254|406.497265730779|405.6909631682373|414.0818580218168|424.9048961498895|429.9961980137001|427.0893680788131|419.3163758427303|419.91213398168804|419.28163428936085|417.9198577047627|411.3567313940843|411.78092794861493|410.25555323909464|401.8054922763138|387.8766096770443|388.69380564174077|378.9978466139…	3747.0|3338.0|3336.0|3473.0|3382.0|3512.0|3431.0|3483.0|3632.0|3575.0|3627.0|3564.0|3590.0|3529.0|3598.0|3693.0|3682.0|3684.0|3712.0|3629.0|3731.0|3635.0|3602.0|3644.0|3599.0|3603.0|3662.0|3707.0|3675.0|3721.0|3694.0|3711.0|3670.0|3676.0|3647.0|3648.0|3671.0|3616.0|3616.0|3678.0|3592.0|3558.0|3631.0|3685.0|3689.0|3738.0|3695.0|3726.0|3728.0|3747.0|3718.0|3728.0|3667.0|3662.0|3648.0|3637.0|3651.0|…	50.181|1.06|1.05|1.038|1.029|1.017|1.008|0.995|0.986|0.974|0.964|0.952|0.942|0.933|0.922|0.911|0.9|0.89|0.881|0.868|0.858|0.846|0.838|0.825|0.815|0.805|0.794|0.783|0.772|0.762|0.751|0.74|0.729|0.719|0.709|0.696|0.687|0.677|0.668|0.654|0.644|0.634|0.625|0.613|0.601|0.592|0.581|0.571|0.559|0.547|0.536|0.524|0.512|0.498|0.487|0.475|0.463|0.449|0.435|0.422|0.409|0.395|0.383|0.369|0.358|0.345|0.331|0.…	50181|1060|1050|1038|1029|1017|1008|995|986|974|964|952|942|933|922|911|900|890|881|868|858|846|838|825|815|805|794|783|772|762|751|740|729|719|709|696|687|677|668|654|644|634|625|613|601|592|581|571|559|547|536|524|512|498|487|475|463|449|435|422|409|395|383|369|358|345|331|317|301|288|274|260|246|232|218|203|189|175|161|148|132|115|79|35|2|	1.39047038E8|2474968.0|2481379.0|2492102.0|2502466.0|2492186.0|2493360.0|2487787.0|2479528.0|2458478.0|2461856.0|2434681.0|2419374.0|2419700.0|2413215.0|2404764.0|2392524.0|2380267.0|2364441.0|2350398.0|2332748.0|2307984.0|2299366.0|2277616.0|2262703.0|2243884.0|2229737.0|2217201.0|2188348.0|2162454.0|2140651.0|2107647.0|2079397.0|2065274.0|2027364.0|1991800.0|1973265.0|1937947.0|1918875.0|188604…	-0.259577	2.72705	-0.272945	2.21045	7.34297	0.00700277	50.181	50181	0	0	1	256	3.125	Relative ROI: min max: 1105.0 <-> 3747.0	1.0 <-> 256.0	1	1	1	Cluster(s) of 50181.0 voxels is(are) detected. If more than one cluster the texture calculation is only performed on the largest cluster. (size ok >= 16.0vx)	0.154115	0.000142121	240.229	0.927609	3.95133	13.126	12.2984	0.979751	1.08475	7.25351e-05	27860.5
102	2015-03-09	54.3	1170	2478.58	374.075	3481	2219	2498	2762	0	0	229938	1170.0|1282.0|1170.0|1266.0|1264.0|1317.0|1241.0|1346.0|1272.0|1341.0|1330.0|1365.0|1360.0|1400.0|1336.0|1389.0|1394.0|1397.0|1494.0|1458.0|1516.0|1531.0|1554.0|1557.0|1554.0|1557.0|1449.0|1534.0|1485.0|1480.0|1571.0|1620.0|1609.0|1499.0|1460.0|1620.0|1609.0|1568.0|1463.0|1408.0|1346.0|1416.0|1474.0|1537.0|1632.0|1580.0|1597.0|1711.0|1571.0|1664.0|1711.0|1705.0|1791.0|1838.0|1794.0|1820.0|1812.0|…	2478.5844238439076|2129.943213296399|2147.0626740947096|2171.9446391030133|2193.6452750352587|2214.173758865251|2229.3509272467913|2255.182471264369|2267.9161849711045|2289.0021834061145|2314.45754026354|2334.2989690721643|2349.40133531157|2360.6131441374114|2377.2530120481915|2395.377558756631|2402.9075630252105|2415.2018489984616|2424.841085271315|2426.526604068858|2437.2501973164963|2447.29355…	374.074627876581|340.00854167155853|341.474423035281|344.6231446980744|354.54718590532707|365.52636721173207|370.40272964469614|379.8928895212911|384.72241163662846|383.16916140828766|385.1933410424017|379.8006478663548|384.82532925188997|383.81918042566787|388.84212094505364|383.2309711350365|383.01733372477185|392.73394303521746|388.43725703527144|395.3005023572546|391.6824875125688|383.3859311…	3481.0|2978.0|3035.0|3092.0|3320.0|3220.0|3155.0|3215.0|3360.0|3315.0|3327.0|3193.0|3338.0|3269.0|3304.0|3386.0|3331.0|3374.0|3378.0|3428.0|3364.0|3463.0|3329.0|3346.0|3279.0|3356.0|3342.0|3398.0|3480.0|3313.0|3281.0|3274.0|3329.0|3311.0|3331.0|3344.0|3318.0|3364.0|3431.0|3290.0|3281.0|3297.0|3255.0|3322.0|3248.0|3239.0|3274.0|3224.0|3295.0|3315.0|3248.0|3272.0|3274.0|3372.0|3344.0|3272.0|3354.0|…	92.77|1.444|1.436|1.427|1.418|1.41|1.402|1.392|1.384|1.374|1.366|1.358|1.348|1.339|1.328|1.319|1.309|1.298|1.29|1.278|1.267|1.257|1.246|1.234|1.223|1.212|1.202|1.191|1.181|1.17|1.156|1.144|1.134|1.122|1.111|1.097|1.086|1.076|1.065|1.052|1.042|1.03|1.021|1.01|1.001|0.989|0.98|0.967|0.957|0.946|0.935|0.923|0.913|0.901|0.89|0.881|0.868|0.858|0.844|0.836|0.822|0.812|0.801|0.79|0.777|0.765|0.755|0.744…	92770|1444|1436|1427|1418|1410|1402|1392|1384|1374|1366|1358|1348|1339|1328|1319|1309|1298|1290|1278|1267|1257|1246|1234|1223|1212|1202|1191|1181|1170|1156|1144|1134|1122|1111|1097|1086|1076|1065|1052|1042|1030|1021|1010|1001|989|980|967|957|946|935|923|913|901|890|881|868|858|844|836|822|812|801|790|777|765|755|744|732|720|707|692|680|665|651|637|624|611|597|584|572|560|548|535|520|508|495|483|4…	2.29938277E8|3075638.0|3083182.0|3099365.0|3110589.0|3121985.0|3125550.0|3139214.0|3138796.0|3145089.0|3161549.0|3169978.0|3166993.0|3160861.0|3156992.0|3159503.0|3145406.0|3134932.0|3128045.0|3101101.0|3087996.0|3076248.0|3050972.0|3012994.0|2998508.0|2984039.0|2952317.0|2934843.0|2913395.0|2886887.0|2856123.0|2831552.0|2803718.0|2774625.0|2727970.0|2686382.0|2655505.0|2647132.0|2627613.0|259376…	-0.233457	2.54152	-0.458481	2.22387	7.38754	0.00670037	92.77	92770	0	0	1	256	3.125	Relative ROI: min max: 1170.0 <-> 3481.0	1.0 <-> 256.0	1	1	1	Cluster(s) of 92770.0 voxels is(are) detected. If more than one cluster the texture calculation is only performed on the largest cluster. (size ok >= 16.0vx)	0.142061	0.000117918	295.329	0.913749	4.03145	13.3922	13.6808	0.982504	1.07294	8.39751e-05	22882.1
103	2015-03-09	51.8333	948	2674.04	441.805	3836	2418	2716	2990	0	0	287288	948.0|954.0|948.0|1025.0|1067.0|1100.0|1129.0|1041.0|1038.0|1088.0|1074.0|1064.0|1193.0|1134.0|1105.0|1129.0|1064.0|1296.0|1330.0|1282.0|1402.0|1346.0|1411.0|1519.0|1438.0|1516.0|1583.0|1734.0|1794.0|1755.0|1758.0|1791.0|1826.0|1734.0|1809.0|1862.0|1865.0|1887.0|1911.0|1826.0|1926.0|1945.0|1990.0|2008.0|2035.0|2035.0|2020.0|2092.0|2059.0|2077.0|2059.0|2026.0|2153.0|2068.0|2189.0|2108.0|2126.0|206…	2674.0364309914303|2096.0744125326396|2124.95335085414|2141.4305555555507|2148.354624085164|2167.7184986595207|2187.371794871797|2196.50067934783|2215.711065573763|2241.148965517238|2258.0611111111107|2277.4199860237586|2288.1338028169007|2306.1013465627198|2324.4964285714236|2341.0726618705016|2354.9550724637634|2369.300510576219|2384.344852941171|2405.753333333335|2418.9791356184837|2435.007518…	441.8050517197486|480.440770426868|477.3638254739914|461.23777905573075|461.87957576107567|442.5770375446758|430.13525800163154|421.6749308201132|422.0356509789492|426.8241338743047|422.6436102266687|411.5119134587945|411.93725128739493|416.1786627287988|409.41696697179987|404.46892586012046|397.6682810454363|386.56704700545777|379.02058696217944|373.6341395893397|371.49023352360916|365.164558563…	3836.0|3165.0|3269.0|3272.0|3241.0|3372.0|3424.0|3217.0|3293.0|3481.0|3449.0|3404.0|3380.0|3364.0|3498.0|3552.0|3691.0|3765.0|3621.0|3527.0|3621.0|3527.0|3600.0|3536.0|3454.0|3392.0|3589.0|3590.0|3619.0|3685.0|3659.0|3737.0|3830.0|3836.0|3750.0|3750.0|3653.0|3612.0|3517.0|3503.0|3628.0|3655.0|3649.0|3628.0|3516.0|3486.0|3520.0|3543.0|3621.0|3571.0|3640.0|3577.0|3544.0|3520.0|3557.0|3600.0|3529.0|…	107.436|1.532|1.522|1.512|1.503|1.492|1.482|1.472|1.464|1.45|1.44|1.431|1.42|1.411|1.4|1.39|1.38|1.371|1.36|1.35|1.342|1.33|1.32|1.311|1.301|1.29|1.278|1.269|1.258|1.249|1.24|1.228|1.22|1.209|1.198|1.189|1.179|1.169|1.158|1.15|1.138|1.129|1.117|1.106|1.098|1.088|1.076|1.066|1.058|1.048|1.035|1.025|1.014|1.003|0.992|0.978|0.969|0.958|0.947|0.934|0.925|0.913|0.902|0.89|0.879|0.869|0.858|0.846|0.835…	107436|1532|1522|1512|1503|1492|1482|1472|1464|1450|1440|1431|1420|1411|1400|1390|1380|1371|1360|1350|1342|1330|1320|1311|1301|1290|1278|1269|1258|1249|1240|1228|1220|1209|1198|1189|1179|1169|1158|1150|1138|1129|1117|1106|1098|1088|1076|1066|1058|1048|1035|1025|1014|1003|992|978|969|958|947|934|925|913|902|890|879|869|858|846|835|824|814|799|790|779|768|756|746|734|723|713|699|690|678|666|654|642…	2.87287778E8|3211186.0|3234179.0|3237843.0|3228977.0|3234236.0|3241685.0|3233249.0|3243801.0|3249666.0|3251608.0|3258988.0|3249150.0|3253909.0|3254295.0|3254091.0|3249838.0|3248311.0|3242709.0|3247767.0|3246270.0|3238560.0|3226961.0|3224103.0|3213653.0|3210988.0|3199415.0|3199213.0|3201336.0|3203644.0|3206728.0|3205181.0|3206038.0|3197387.0|3186271.0|3183855.0|3180923.0|3181267.0|3154769.0|314046…	-0.662897	3.48504	0.485041	2.18585	7.26123	0.00770218	107.436	107436	0	0	1	256	3.125	Relative ROI: min max: 948.0 <-> 3836.0	1.0 <-> 256.0	1	1	1	Cluster(s) of 107436.0 voxels is(are) detected. If more than one cluster the texture calculation is only performed on the largest cluster. (size ok >= 16.0vx)	0.156247	0.000152187	228.253	0.924944	3.94054	13.0902	11.9965	0.979548	1.08564	0.000104304	25099
104	2015-02-11	51.6667	720	1849.04	266.784	3040	1667	1850	2029	0	0	146525	720.0|720.0|823.0|870.0|882.0|909.0|937.0|963.0|985.0|1030.0|1050.0|1025.0|1036.0|1098.0|1178.0|1204.0|1098.0|1163.0|1224.0|1246.0|1231.0|1178.0|1048.0|1163.0|1139.0|1191.0|1188.0|1214.0|1236.0|1191.0|1280.0|1296.0|1236.0|1165.0|1244.0|1246.0|1261.0|1193.0|1325.0|1314.0|1304.0|1288.0|1236.0|1224.0|1229.0|1338.0|1349.0|1328.0|1173.0|1282.0|1170.0|1170.0|1139.0|1198.0|1249.0|1144.0|1091.0|1141.0|11…	1849.0389556306866|1716.037177541728|1721.7010703363928|1726.6432973805854|1731.9378399378404|1736.5101721439753|1743.1043478260858|1754.9377990430635|1756.1388443017686|1750.3079416531602|1761.9787581699356|1768.7909465020573|1779.0290456431528|1782.4174350377214|1786.443412162161|1800.3103154305184|1804.352586206896|1802.3518679409192|1804.1217162872165|1798.5973451327445|1797.5196428571435|179…	266.78422727055215|323.8704863692383|320.65822512186423|314.5695273786527|314.43844325664963|301.53636509381806|299.2823831146034|293.2625600812266|291.2620694182657|286.0765543717997|283.61396345691287|270.14103449653373|273.2213031301758|273.499530881833|262.04195592057675|261.741855355613|262.3459166697882|254.68736306470186|252.98102225161335|257.483976289883|253.41361864382546|254.1026316981…	3040.0|3040.0|2819.0|2777.0|2783.0|2786.0|2774.0|2849.0|2810.0|2768.0|2765.0|2664.0|2719.0|2640.0|2625.0|2600.0|2649.0|2713.0|2689.0|2625.0|2492.0|2501.0|2567.0|2634.0|2667.0|2667.0|2744.0|2640.0|2649.0|2670.0|2676.0|2523.0|2554.0|2609.0|2588.0|2634.0|2615.0|2756.0|2609.0|2615.0|2649.0|2606.0|2701.0|2947.0|2972.0|3019.0|2870.0|2750.0|2676.0|2585.0|2573.0|2501.0|2673.0|2768.0|2872.0|2612.0|2658.0|…	79.244|1.318|1.308|1.298|1.287|1.278|1.265|1.254|1.246|1.234|1.224|1.215|1.205|1.193|1.184|1.173|1.16|1.151|1.142|1.13|1.12|1.112|1.099|1.09|1.08|1.069|1.058|1.047|1.038|1.027|1.018|1.006|0.997|0.985|0.976|0.965|0.953|0.944|0.934|0.924|0.912|0.903|0.89|0.878|0.869|0.857|0.844|0.834|0.822|0.811|0.799|0.788|0.777|0.766|0.755|0.743|0.732|0.719|0.71|0.697|0.685|0.676|0.664|0.652|0.64|0.631|0.618|0.60…	79244|1318|1308|1298|1287|1278|1265|1254|1246|1234|1224|1215|1205|1193|1184|1173|1160|1151|1142|1130|1120|1112|1099|1090|1080|1069|1058|1047|1038|1027|1018|1006|997|985|976|965|953|944|934|924|912|903|890|878|869|857|844|834|822|811|799|788|777|766|755|743|732|719|710|697|685|676|664|652|640|631|618|608|598|584|574|563|551|539|529|516|506|495|483|471|461|450|437|427|414|405|392|381|371|358|347|33…	1.46525243E8|2261737.0|2251985.0|2241183.0|2229004.0|2219260.0|2205027.0|2200692.0|2188149.0|2159880.0|2156662.0|2149081.0|2143730.0|2126424.0|2115149.0|2111764.0|2093049.0|2074507.0|2060307.0|2032415.0|2013222.0|1998695.0|1981652.0|1958191.0|1946258.0|1928830.0|1901908.0|1894330.0|1877732.0|1853809.0|1843930.0|1825186.0|1813564.0|1804357.0|1805837.0|1794280.0|1777889.0|1775084.0|1764115.0|174162…	0.0281268	2.98568	-0.0143194	2.08306	6.91978	0.00959747	79.244	79244	0	0	1	256	3.125	Relative ROI: min max: 720.0 <-> 3040.0	1.0 <-> 256.0	1	1	1	Cluster(s) of 79244.0 voxels is(are) detected. If more than one cluster the texture calculation is only performed on the largest cluster. (size ok >= 16.0vx)	0.150866	0.000185151	251.119	0.854737	3.85132	12.7938	12.592	0.980765	1.08058	9.27405e-05	16535.3
105	2015-03-18	50.1333	762	1557.87	306.169	2734	1333	1525	1779	0	0	94788.6	762.0|946.0|928.0|939.0|924.0|920.0|948.0|935.0|946.0|1016.0|1010.0|935.0|882.0|972.0|981.0|972.0|956.0|992.0|939.0|926.0|952.0|924.0|961.0|941.0|920.0|965.0|920.0|913.0|819.0|886.0|880.0|880.0|905.0|849.0|851.0|835.0|857.0|922.0|864.0|878.0|899.0|878.0|847.0|861.0|792.0|794.0|773.0|815.0|813.0|815.0|762.0|788.0|792.0|811.0|892.0|870.0|829.0|861.0|896.0|903.0|918.0|996.0|915.0|981.0|1027.0|1034.0…	1557.8706878132887|1540.5361952861967|1550.0830508474567|1558.5401709401713|1573.498703543646|1585.8101045296162|1591.9736842105247|1599.2316534040679|1602.5695187165782|1608.0593525179872|1607.9800362976387|1600.6186984417936|1593.465804066542|1585.252327746739|1578.4530956848032|1582.5540796963944|1578.073896353168|1559.2495164410063|1541.7027290448334|1543.189349112427|1541.2117882117886|1531.…	306.16857893560456|341.92144411023247|337.8002893359299|339.4717069790754|347.4019504361742|355.6715400865176|351.30711711485327|336.4699558910674|335.62833440725433|320.36566630390337|310.38727866867384|304.94936752507397|301.8406828345077|295.9250254511266|284.4376832319983|289.30041315010453|279.7286581287032|274.96124507077116|278.8092306014554|284.4100986012303|288.45745855412326|285.4172906…	2734.0|2415.0|2501.0|2476.0|2597.0|2570.0|2563.0|2576.0|2615.0|2489.0|2734.0|2655.0|2563.0|2603.0|2415.0|2517.0|2563.0|2351.0|2381.0|2452.0|2384.0|2384.0|2323.0|2357.0|2492.0|2384.0|2473.0|2436.0|2551.0|2427.0|2479.0|2332.0|2317.0|2384.0|2314.0|2287.0|2320.0|2363.0|2351.0|2424.0|2363.0|2201.0|2369.0|2265.0|2259.0|2174.0|2274.0|2256.0|2171.0|2198.0|2241.0|2204.0|2308.0|2216.0|2153.0|2177.0|2281.0|…	60.845|1.188|1.18|1.17|1.157|1.148|1.14|1.131|1.122|1.112|1.102|1.091|1.082|1.074|1.066|1.054|1.042|1.034|1.026|1.014|1.001|0.991|0.982|0.971|0.96|0.951|0.937|0.927|0.917|0.907|0.896|0.884|0.874|0.862|0.854|0.839|0.829|0.817|0.807|0.797|0.786|0.773|0.762|0.752|0.739|0.728|0.718|0.703|0.692|0.682|0.668|0.658|0.646|0.633|0.62|0.606|0.59|0.576|0.561|0.543|0.521|0.496|0.473|0.453|0.44|0.423|0.408|0.3…	60845|1188|1180|1170|1157|1148|1140|1131|1122|1112|1102|1091|1082|1074|1066|1054|1042|1034|1026|1014|1001|991|982|971|960|951|937|927|917|907|896|884|874|862|854|839|829|817|807|797|786|773|762|752|739|728|718|703|692|682|668|658|646|633|620|606|590|576|561|543|521|496|473|453|440|423|408|393|378|363|349|334|318|303|289|274|258|244|229|213|198|184|168|152|140|123|109|97|84|51|8|	9.4788642E7|1830157.0|1829098.0|1823492.0|1820538.0|1820510.0|1814850.0|1808731.0|1798083.0|1788162.0|1771994.0|1746275.0|1724130.0|1702561.0|1682631.0|1668012.0|1644353.0|1612264.0|1581787.0|1564794.0|1542753.0|1517660.0|1507720.0|1477214.0|1454462.0|1437387.0|1407152.0|1389984.0|1378097.0|1361388.0|1341153.0|1307445.0|1295362.0|1275576.0|1257943.0|1229165.0|1218049.0|1202709.0|1191935.0|1180911…	0.287188	2.51378	-0.486215	2.19716	7.2988	0.00719896	60.845	60845	0	0	1	256	3.125	Relative ROI: min max: 762.0 <-> 2734.0	1.0 <-> 256.0	1	1	1	Cluster(s) of 60845.0 voxels is(are) detected. If more than one cluster the texture calculation is only performed on the largest cluster. (size ok >= 16.0vx)	0.159483	0.000155007	222.594	0.929451	3.9262	13.0426	11.7697	0.97869	1.08932	0.000213356	12386.1
106	2015-03-19	50.7333	1266	2854.69	348.665	3813	2637	2898	3113	0	0	142355	1266.0|1349.0|1298.0|1266.0|1306.0|1436.0|1502.0|1516.0|1381.0|1477.0|1577.0|1722.0|1728.0|1617.0|1740.0|1658.0|1794.0|1672.0|1832.0|1658.0|1853.0|1815.0|1929.0|1899.0|1960.0|1832.0|1835.0|1862.0|1905.0|1791.0|1939.0|1899.0|1948.0|1987.0|1984.0|1905.0|1820.0|1871.0|1871.0|1926.0|1914.0|2017.0|2014.0|2068.0|2120.0|2198.0|2129.0|2189.0|2159.0|2204.0|2210.0|2186.0|2195.0|2253.0|2147.0|2223.0|2177.0|…	2854.6924418954573|2575.361660079048|2609.1146560319025|2629.494461228603|2640.823170731708|2655.262833675562|2674.589211618256|2684.3943514644316|2703.6366525423714|2722.3514957264974|2749.2675296655893|2767.824235807862|2768.523704520397|2772.152731326641|2784.747747747751|2799.851936218678|2798.933256616804|2807.9173457508705|2815.4505882352923|2828.453571428569|2848.6|2848.7785888077897|2855.…	348.6653097526408|410.4843947971071|409.93462968224355|421.0793906045276|415.7349296601621|408.78544087081355|400.03051404332746|388.194609362325|373.20712142002964|361.4191953730291|340.66821457137513|328.84951081967193|329.20313102670707|329.46952071312944|334.59568430329|350.16650245827276|354.24876043253937|355.7793706389301|356.63973653551903|351.68374285321363|343.77689809329905|343.1183244…	3813.0|3535.0|3572.0|3529.0|3544.0|3475.0|3429.0|3466.0|3519.0|3600.0|3649.0|3629.0|3546.0|3527.0|3578.0|3541.0|3563.0|3747.0|3813.0|3791.0|3500.0|3476.0|3495.0|3539.0|3512.0|3493.0|3530.0|3552.0|3580.0|3577.0|3600.0|3506.0|3475.0|3563.0|3571.0|3550.0|3632.0|3533.0|3520.0|3490.0|3490.0|3431.0|3504.0|3491.0|3493.0|3476.0|3529.0|3599.0|3662.0|3605.0|3524.0|3555.0|3561.0|3608.0|3609.0|3563.0|3629.0|…	49.867|1.012|1.003|0.993|0.984|0.974|0.964|0.956|0.944|0.936|0.927|0.916|0.907|0.897|0.888|0.878|0.869|0.859|0.85|0.84|0.83|0.822|0.81|0.802|0.792|0.782|0.773|0.764|0.753|0.744|0.735|0.725|0.716|0.706|0.696|0.688|0.677|0.668|0.658|0.648|0.639|0.63|0.62|0.61|0.602|0.591|0.582|0.571|0.56|0.551|0.538|0.527|0.517|0.506|0.495|0.484|0.471|0.461|0.45|0.436|0.426|0.414|0.4|0.39|0.378|0.366|0.354|0.342|0.…	49867|1012|1003|993|984|974|964|956|944|936|927|916|907|897|888|878|869|859|850|840|830|822|810|802|792|782|773|764|753|744|735|725|716|706|696|688|677|668|658|648|639|630|620|610|602|591|582|571|560|551|538|527|517|506|495|484|471|461|450|436|426|414|400|390|378|366|354|342|330|318|302|288|274|259|245|230|217|202|188|174|158|135|107|79|48|16|	1.42354948E8|2606266.0|2616942.0|2611088.0|2598570.0|2586226.0|2578304.0|2566281.0|2552233.0|2548121.0|2548571.0|2535327.0|2511051.0|2486621.0|2472856.0|2458270.0|2432273.0|2412001.0|2393133.0|2375901.0|2364338.0|2341696.0|2313153.0|2305345.0|2281032.0|2248470.0|2225006.0|2199354.0|2168257.0|2148214.0|2129220.0|2101009.0|2067433.0|2052615.0|2037662.0|2018444.0|1983012.0|1958005.0|1937174.0|191311…	-0.630433	3.31271	0.312708	2.13839	7.10359	0.00847766	49.867	49867	0	0	1	256	3.125	Relative ROI: min max: 1266.0 <-> 3813.0	1.0 <-> 256.0	1	1	1	Cluster(s) of 49867.0 voxels is(are) detected. If more than one cluster the texture calculation is only performed on the largest cluster. (size ok >= 16.0vx)	0.146385	0.000162153	276.48	0.886648	3.90733	12.9799	13.2091	0.981222	1.07772	7.66873e-05	26863.7
107	2015-03-27	49.7	1274	2269.86	328.953	3755	2026	2253	2498	0	0	98959.2	1274.0|1384.0|1397.0|1338.0|1346.0|1274.0|1370.0|1362.0|1349.0|1357.0|1378.0|1460.0|1452.0|1542.0|1444.0|1336.0|1477.0|1488.0|1502.0|1405.0|1354.0|1455.0|1480.0|1458.0|1494.0|1449.0|1378.0|1557.0|1499.0|1346.0|1433.0|1522.0|1511.0|1597.0|1511.0|1563.0|1615.0|1635.0|1563.0|1548.0|1603.0|1681.0|1612.0|1649.0|1664.0|1675.0|1711.0|1632.0|1696.0|1699.0|1678.0|1749.0|1812.0|1690.0|1794.0|1871.0|1649.0|…	2269.8621923526784|2163.3526881720413|2177.5247311827934|2180.657980456027|2190.1927312775274|2186.6433333333343|2194.3355780022484|2202.280045351471|2211.8270332187853|2218.0440835266836|2233.2406103286385|2244.002369668247|2243.1351674641155|2241.9466666666667|2240.975490196081|2243.152227722769|2251.836250000003|2254.761723700892|2249.866666666668|2251.645077720208|2235.462647444299|2226.31432…	328.9529212615906|351.42529807511335|356.12572373924144|349.33319646722737|355.6421617523546|358.69163870625374|360.07206951351503|368.0267783143776|356.75123910120817|354.7673240380721|356.1402168788306|361.26318666835954|349.2540097245903|339.92082795375717|339.8319320580811|334.18062250882184|345.6668221509516|344.8824917054916|329.2472263639831|326.81402618145324|328.8500749622684|333.5503901…	3755.0|3084.0|3110.0|3113.0|3178.0|3147.0|3078.0|3198.0|3180.0|3445.0|3368.0|3753.0|3655.0|3205.0|3116.0|3086.0|3129.0|3155.0|3110.0|3051.0|3185.0|3097.0|3108.0|3089.0|3102.0|3251.0|3100.0|3081.0|2958.0|2984.0|2970.0|2996.0|3150.0|3113.0|3227.0|3406.0|3538.0|3561.0|3536.0|3664.0|3602.0|3706.0|3755.0|3697.0|3666.0|3506.0|3378.0|3411.0|3224.0|3094.0|3274.0|3243.0|3239.0|3220.0|3178.0|3142.0|3150.0|…	43.597|0.93|0.93|0.921|0.908|0.9|0.891|0.882|0.873|0.862|0.852|0.844|0.836|0.825|0.816|0.808|0.8|0.789|0.78|0.772|0.763|0.754|0.745|0.736|0.726|0.716|0.708|0.697|0.688|0.68|0.672|0.661|0.652|0.644|0.635|0.626|0.617|0.608|0.598|0.59|0.582|0.569|0.56|0.552|0.542|0.532|0.522|0.513|0.504|0.494|0.484|0.473|0.461|0.449|0.436|0.422|0.409|0.396|0.381|0.368|0.353|0.339|0.326|0.31|0.298|0.281|0.265|0.249|0…	43597|930|930|921|908|900|891|882|873|862|852|844|836|825|816|808|800|789|780|772|763|754|745|736|726|716|708|697|688|680|672|661|652|644|635|626|617|608|598|590|582|569|560|552|542|532|522|513|504|494|484|473|461|449|436|422|409|396|381|368|353|339|326|310|298|281|265|249|233|219|203|186|168|152|136|121|105|88|73|57|41|10|	9.8959182E7|2011918.0|2025098.0|2008386.0|1988695.0|1967979.0|1955153.0|1942411.0|1930925.0|1911954.0|1902721.0|1893938.0|1875261.0|1849606.0|1828636.0|1812467.0|1801469.0|1779007.0|1754896.0|1738270.0|1705658.0|1678641.0|1655982.0|1642169.0|1625468.0|1592374.0|1583438.0|1553475.0|1529497.0|1508813.0|1486165.0|1461033.0|1449865.0|1436124.0|1429597.0|1418067.0|1406043.0|1387363.0|1362770.0|1350427…	0.266794	2.85427	-0.145734	2.13579	7.09494	0.0083238	43.597	43597	0	0	1	256	3.125	Relative ROI: min max: 1274.0 <-> 3755.0	1.0 <-> 256.0	1	1	1	Cluster(s) of 43597.0 voxels is(are) detected. If more than one cluster the texture calculation is only performed on the largest cluster. (size ok >= 16.0vx)	0.13912	0.000152155	317.024	0.862157	3.92585	13.0414	14.1344	0.982932	1.07161	0.000171794	11825.6
108	2015-04-14	49.1667	662	1822.16	430.756	3086	1499	1835	2159	0	0	229134	662.0|687.0|662.0|733.0|717.0|722.0|720.0|715.0|751.0|771.0|742.0|765.0|762.0|788.0|790.0|782.0|763.0|792.0|825.0|833.0|855.0|799.0|855.0|888.0|924.0|935.0|905.0|970.0|899.0|974.0|972.0|983.0|954.0|987.0|965.0|985.0|1014.0|1032.0|1064.0|1064.0|1036.0|1021.0|1067.0|1003.0|1060.0|1038.0|1045.0|1076.0|1069.0|1079.0|1122.0|1163.0|1079.0|1161.0|1193.0|1158.0|1153.0|1196.0|1241.0|1241.0|1191.0|1196.0|1…	1822.1561761922344|1534.1772209567196|1543.5415328132171|1548.9254629629631|1557.4200934579437|1573.6975977390478|1582.1421778411782|1582.519193857967|1587.8514755684562|1600.3966780654619|1605.9551503203531|1612.7825870646775|1621.2432160804037|1631.1151699644824|1638.5286885245944|1648.75530263839|1653.320251177393|1664.456418383516|1670.0960000000016|1684.1530997304565|1699.289989118608|1708.8…	430.75630797200535|479.13407849565016|479.01474001589133|472.7983278270791|470.22019465928076|473.6434927237985|475.4488284134952|478.0268667472272|479.3697560752773|483.72015466589784|481.9727598233838|479.3312951837808|471.39667933508963|468.03260891938055|461.78244646748135|461.33194514363413|460.5743621498525|459.38695435003757|464.0967294117322|466.27581146315225|472.5813713812729|473.056649…	3086.0|2975.0|2950.0|3057.0|2998.0|3024.0|2990.0|2993.0|3086.0|3076.0|3032.0|2896.0|2904.0|2913.0|2837.0|2916.0|2893.0|2807.0|2996.0|2950.0|2878.0|2941.0|2890.0|2955.0|2878.0|2898.0|2884.0|2858.0|2837.0|2967.0|2786.0|2795.0|2849.0|2716.0|2774.0|2801.0|2765.0|2765.0|2747.0|2762.0|2747.0|2804.0|2792.0|2893.0|2901.0|2864.0|2846.0|2975.0|2930.0|2955.0|2967.0|2786.0|2792.0|2904.0|2953.0|2896.0|2927.0|…	125.749|2.195|2.179|2.16|2.14|2.123|2.103|2.084|2.067|2.047|2.029|2.01|1.99|1.971|1.952|1.933|1.911|1.893|1.875|1.855|1.838|1.82|1.802|1.785|1.764|1.747|1.718|1.69|1.671|1.651|1.633|1.615|1.559|1.53|1.506|1.482|1.452|1.427|1.404|1.379|1.356|1.332|1.308|1.285|1.262|1.245|1.225|1.209|1.19|1.173|1.155|1.141|1.124|1.108|1.092|1.076|1.058|1.028|0.997|0.976|0.966|0.955|0.944|0.935|0.923|0.911|0.901|0.8…	125749|2195|2179|2160|2140|2123|2103|2084|2067|2047|2029|2010|1990|1971|1952|1933|1911|1893|1875|1855|1838|1820|1802|1785|1764|1747|1718|1690|1671|1651|1633|1615|1559|1530|1506|1482|1452|1427|1404|1379|1356|1332|1308|1285|1262|1245|1225|1209|1190|1173|1155|1141|1124|1108|1092|1076|1058|1028|997|976|966|955|944|935|923|911|901|890|877|865|851|820|788|754|718|701|689|677|665|651|637|625|615|600|585…	2.29134317E8|3367519.0|3363377.0|3345679.0|3332879.0|3340960.0|3327245.0|3297970.0|3282089.0|3276012.0|3258483.0|3241693.0|3226274.0|3214928.0|3198408.0|3187044.0|3159495.0|3150816.0|3131430.0|3124104.0|3123295.0|3110097.0|3097315.0|3096062.0|3074517.0|3075708.0|3041199.0|3026336.0|3006877.0|2981004.0|2943587.0|2927001.0|2851575.0|2801292.0|2780233.0|2758365.0|2715197.0|2666535.0|2620303.0|257264…	-0.0936101	2.25984	-0.740156	2.25639	7.49556	0.0060792	125.749	125749	0	0	1	256	3.125	Relative ROI: min max: 662.0 <-> 3086.0	1.0 <-> 256.0	1	1	1	Cluster(s) of 125749.0 voxels is(are) detected. If more than one cluster the texture calculation is only performed on the largest cluster. (size ok >= 16.0vx)	0.167869	0.000133791	193.11	0.953153	3.97308	13.1983	10.9419	0.977021	1.09659	0.00015043	17262.6
109	2015-04-17	50.4667	533	1953.04	309.976	3409	1779	1981	2159	0	0	110098	533.0|533.0|543.0|551.0|547.0|580.0|550.0|589.0|654.0|727.0|835.0|915.0|967.0|972.0|1052.0|1062.0|1175.0|1249.0|1259.0|1244.0|1312.0|1274.0|1296.0|1312.0|1376.0|1378.0|1368.0|1433.0|1386.0|1460.0|1463.0|1419.0|1499.0|1494.0|1469.0|1528.0|1499.0|1528.0|1525.0|1433.0|1491.0|1460.0|1542.0|1522.0|1565.0|1597.0|1577.0|1603.0|1580.0|1519.0|1623.0|1591.0|1565.0|1563.0|1485.0|1483.0|1505.0|1485.0|1455.0|…	1953.035673105903|1670.8612521150587|1685.3637916310847|1706.7853448275841|1713.1479547432568|1732.6546572934983|1738.1126885536837|1746.4709042076997|1752.2871376811586|1760.995417048577|1779.4495837187808|1788.127102803738|1809.5094517958394|1823.302480916031|1838.6837029893923|1848.6273170731743|1861.3326771653528|1871.165338645419|1884.2044310171211|1891.2906504065043|1900.29012345679|1910.27…	309.97607591244594|400.61303197974274|395.7724365607298|400.2759862020879|396.6930542974558|390.1845618905398|382.50151357467286|372.1490786088128|361.50219492557716|345.72389678941886|334.1583286763715|316.9403297624396|299.54795243597397|283.6450130514544|262.3255543873843|249.89977627162168|244.82708737337572|242.07569062962395|249.217408536254|243.33304002512634|239.12536139465576|237.1138387…	3409.0|2458.0|2649.0|2786.0|2597.0|2822.0|2670.0|2557.0|2498.0|2673.0|2661.0|2731.0|2533.0|2588.0|2661.0|2747.0|2597.0|2615.0|2741.0|2658.0|2495.0|2511.0|2511.0|2511.0|2588.0|2536.0|2921.0|2933.0|3234.0|3409.0|3208.0|3035.0|2646.0|2646.0|2594.0|2673.0|2704.0|2849.0|2664.0|2625.0|2609.0|2560.0|2588.0|2725.0|2987.0|3239.0|2734.0|2741.0|2612.0|2625.0|2670.0|2625.0|2759.0|2628.0|2579.0|2658.0|2747.0|…	56.373|1.182|1.171|1.16|1.149|1.138|1.127|1.117|1.104|1.091|1.081|1.07|1.058|1.048|1.037|1.025|1.016|1.004|0.993|0.984|0.972|0.959|0.948|0.935|0.924|0.914|0.902|0.892|0.879|0.866|0.854|0.841|0.828|0.814|0.801|0.788|0.774|0.761|0.748|0.734|0.721|0.708|0.695|0.685|0.671|0.658|0.645|0.633|0.62|0.607|0.592|0.579|0.566|0.554|0.541|0.529|0.515|0.505|0.489|0.475|0.458|0.444|0.427|0.415|0.398|0.383|0.369…	56373|1182|1171|1160|1149|1138|1127|1117|1104|1091|1081|1070|1058|1048|1037|1025|1016|1004|993|984|972|959|948|935|924|914|902|892|879|866|854|841|828|814|801|788|774|761|748|734|721|708|695|685|671|658|645|633|620|607|592|579|566|554|541|529|515|505|489|475|458|444|427|415|398|383|369|354|338|323|308|293|276|260|244|228|211|195|177|162|145|127|85|54|22|	1.1009848E8|1974958.0|1973561.0|1979871.0|1968407.0|1971761.0|1958853.0|1950808.0|1934525.0|1921246.0|1923585.0|1913296.0|1914461.0|1910821.0|1906715.0|1894843.0|1891114.0|1878650.0|1871015.0|1861030.0|1847082.0|1831957.0|1823905.0|1805431.0|1794013.0|1782478.0|1764736.0|1745212.0|1733338.0|1717142.0|1702333.0|1672795.0|1643531.0|1619413.0|1598431.0|1584640.0|1555366.0|1532005.0|1515315.0|1492850…	-0.742543	4.67904	1.67904	2.0336	6.75546	0.011353	56.373	56373	0	0	1	256	3.125	Relative ROI: min max: 533.0 <-> 3409.0	1.0 <-> 256.0	1	1	1	Cluster(s) of 56373.0 voxels is(are) detected. If more than one cluster the texture calculation is only performed on the largest cluster. (size ok >= 16.0vx)	0.180271	0.000282915	153.635	0.898162	3.68931	12.2556	9.78339	0.9745	1.10799	0.000198198	16887.6
110	2015-04-08	50.9333	870	2279.55	301.433	3013	2123	2339	2485	0	0	54412.8	870.0|870.0|870.0|884.0|948.0|976.0|1161.0|1306.0|1298.0|1392.0|1480.0|1483.0|1477.0|1447.0|1488.0|1565.0|1560.0|1635.0|1563.0|1568.0|1791.0|1800.0|1669.0|1803.0|1847.0|1954.0|1932.0|1815.0|1917.0|2032.0|1957.0|2026.0|1926.0|1975.0|2032.0|1874.0|1966.0|1978.0|1893.0|1954.0|1850.0|1902.0|1990.0|2029.0|2077.0|2029.0|2089.0|2156.0|2135.0|2129.0|2108.0|2129.0|2077.0|1945.0|1853.0|2059.0|2156.0|	2279.548177628814|1976.977690288715|2007.0226666666674|2034.5304465493932|2062.0577716643757|2097.624301675981|2121.368794326244|2132.4876632801197|2139.3790560471953|2155.5262368815584|2179.1850152905195|2185.22480620155|2199.3728278041085|2228.8727858293078|2247.1342062193125|2254.6327212020037|2272.947278911564|2290.3593750000036|2306.7793594306063|2314.4990925589814|2338.040816326532|2357.478…	301.4326947488986|411.979105012431|407.01555517312687|401.0803409186036|392.34874090421056|369.3430071024241|344.38176925882266|329.3585139169849|306.00753259328286|300.8250431446664|296.6028775864863|289.82081714624854|280.33714190618804|283.52637058687367|284.4055131327641|286.02485152621193|265.20199388508195|256.39376932139186|243.5962203678982|224.9068843399335|224.46394234665973|209.4285053…	3013.0|2987.0|2961.0|2961.0|2861.0|2872.0|2828.0|2972.0|2875.0|2941.0|2930.0|2958.0|2927.0|2921.0|2933.0|2950.0|2924.0|2941.0|2961.0|2907.0|3013.0|2978.0|2978.0|2944.0|2964.0|2867.0|2887.0|2916.0|2896.0|2887.0|2904.0|2843.0|2878.0|2921.0|2753.0|2825.0|2867.0|3007.0|2819.0|2896.0|2846.0|2933.0|2890.0|2947.0|2870.0|2867.0|2927.0|2783.0|2890.0|2910.0|2881.0|2855.0|2875.0|2777.0|2631.0|2603.0|2618.0|	23.87|0.762|0.75|0.739|0.727|0.716|0.705|0.689|0.678|0.667|0.654|0.645|0.633|0.621|0.611|0.599|0.588|0.576|0.562|0.551|0.539|0.527|0.516|0.504|0.492|0.48|0.467|0.454|0.442|0.429|0.418|0.404|0.39|0.379|0.365|0.353|0.339|0.327|0.314|0.301|0.287|0.277|0.262|0.248|0.234|0.222|0.208|0.197|0.182|0.169|0.152|0.137|0.12|0.103|0.085|0.054|0.02|	23870|762|750|739|727|716|705|689|678|667|654|645|633|621|611|599|588|576|562|551|539|527|516|504|492|480|467|454|442|429|418|404|390|379|365|353|339|327|314|301|287|277|262|248|234|222|208|197|182|169|152|137|120|103|85|54|20|	5.4412815E7|1506457.0|1505267.0|1503518.0|1499116.0|1501899.0|1495565.0|1469284.0|1450499.0|1437736.0|1425187.0|1409470.0|1392203.0|1384130.0|1372999.0|1350525.0|1336493.0|1319247.0|1296410.0|1275289.0|1260204.0|1242391.0|1222385.0|1208318.0|1180868.0|1151831.0|1115173.0|1092284.0|1070370.0|1038093.0|1009545.0|979672.0|939767.0|916074.0|882529.0|859017.0|824396.0|793734.0|760682.0|731304.0|698672…	-0.96858	4.19275	1.19275	2.12781	7.06842	0.00928952	23.87	23870	0	0	1	256	3.125	Relative ROI: min max: 870.0 <-> 3013.0	1.0 <-> 256.0	1	1	1	Cluster(s) of 23870.0 voxels is(are) detected. If more than one cluster the texture calculation is only performed on the largest cluster. (size ok >= 16.0vx)	0.139553	0.000182484	319.744	0.874393	3.87031	12.8569	14.2088	0.982327	1.0735	0.000194247	29827.3
111	2015-04-30	12.9333	445	1535.75	441.455	3027	1198	1525	1847	0	0	214636	445.0|445.0|452.0|469.0|487.0|488.0|512.0|508.0|508.0|494.0|502.0|490.0|503.0|485.0|480.0|547.0|614.0|667.0|698.0|686.0|703.0|694.0|681.0|686.0|657.0|625.0|631.0|613.0|578.0|575.0|631.0|586.0|607.0|604.0|630.0|625.0|628.0|625.0|623.0|636.0|571.0|628.0|646.0|641.0|649.0|706.0|760.0|752.0|776.0|811.0|799.0|771.0|758.0|799.0|833.0|819.0|811.0|888.0|845.0|799.0|771.0|792.0|829.0|795.0|868.0|863.0|903…	1535.7475744132896|1233.457788347205|1247.3608124253271|1257.7223557692307|1268.989721886336|1274.315917375455|1278.5598290598273|1284.1173218673212|1296.6409147095178|1303.9782608695646|1316.2409488139801|1334.2374371859273|1350.3402777777758|1362.6963151207094|1374.8818646232442|1383.214652956298|1393.0426356589164|1398.7454545454545|1412.9947678221047|1422.7111842105282|1426.8816137566128|1421…	441.45512854812813|522.5529105212946|520.9326555156764|520.7180414417306|514.1276024013399|512.2799795760735|506.03295608842546|504.7717540679815|510.9535454123949|512.7446631506974|516.0648331180123|520.3120755230863|523.0914440442002|517.8443362327903|515.0502691835538|514.7252994294087|514.1427533205333|517.5923684541114|524.1405335029784|526.5123031812543|519.7275752921801|513.5201632681686|5…	3027.0|2913.0|3007.0|2967.0|2910.0|3027.0|2938.0|3004.0|2864.0|2927.0|2901.0|2896.0|2907.0|2887.0|2816.0|2861.0|2795.0|2858.0|2913.0|2756.0|2978.0|2728.0|2849.0|2792.0|2881.0|2807.0|2864.0|2801.0|2921.0|2759.0|2834.0|2816.0|2716.0|2728.0|2625.0|2704.0|2634.0|2631.0|2573.0|2576.0|2625.0|2631.0|2661.0|2649.0|2606.0|2530.0|2594.0|2695.0|2579.0|2606.0|2606.0|2628.0|2520.0|2520.0|2612.0|2554.0|2563.0|…	139.76|1.682|1.674|1.664|1.654|1.646|1.638|1.628|1.618|1.61|1.602|1.592|1.584|1.574|1.566|1.556|1.548|1.54|1.529|1.52|1.512|1.504|1.495|1.484|1.476|1.468|1.459|1.449|1.44|1.432|1.423|1.414|1.405|1.396|1.386|1.378|1.37|1.36|1.349|1.34|1.332|1.324|1.313|1.304|1.296|1.288|1.278|1.269|1.26|1.252|1.242|1.234|1.224|1.215|1.206|1.198|1.19|1.179|1.17|1.162|1.154|1.143|1.134|1.124|1.116|1.107|1.097|1.088|…	139760|1682|1674|1664|1654|1646|1638|1628|1618|1610|1602|1592|1584|1574|1566|1556|1548|1540|1529|1520|1512|1504|1495|1484|1476|1468|1459|1449|1440|1432|1423|1414|1405|1396|1386|1378|1370|1360|1349|1340|1332|1324|1313|1304|1296|1288|1278|1269|1260|1252|1242|1234|1224|1215|1206|1198|1190|1179|1170|1162|1154|1143|1134|1124|1116|1107|1097|1088|1080|1071|1062|1053|1044|1034|1026|1017|1003|991|981|972|…	2.14636081E8|2074676.0|2088082.0|2092850.0|2098909.0|2097524.0|2094281.0|2090543.0|2097965.0|2099405.0|2108618.0|2124106.0|2138939.0|2144884.0|2153065.0|2152282.0|2156430.0|2154068.0|2160469.0|2162521.0|2157445.0|2138145.0|2125554.0|2118941.0|2113482.0|2111306.0|2096830.0|2078545.0|2075784.0|2055993.0|2044290.0|2024801.0|2021054.0|2018327.0|1997137.0|1999190.0|2007715.0|2002095.0|1993862.0|198551…	0.17712	2.45542	-0.544577	2.24426	7.45527	0.00637067	139.76	139760	0	0	1	256	3.125	Relative ROI: min max: 445.0 <-> 3027.0	1.0 <-> 256.0	1	1	1	Cluster(s) of 139760.0 voxels is(are) detected. If more than one cluster the texture calculation is only performed on the largest cluster. (size ok >= 16.0vx)	0.214735	0.000202015	105.739	0.972298	3.81897	12.6863	7.89385	0.966238	1.14686	0.000259933	13841.8
112	2015-04-30	49.8333	521	2456.01	427.276	3729	2250	2514	2750	0	0	125628	521.0|524.0|521.0|575.0|610.0|664.0|756.0|847.0|813.0|864.0|920.0|918.0|1023.0|1105.0|1191.0|1153.0|1216.0|1317.0|1306.0|1309.0|1416.0|1384.0|1413.0|1497.0|1477.0|1542.0|1455.0|1539.0|1560.0|1586.0|1580.0|1580.0|1672.0|1589.0|1737.0|1731.0|1740.0|1755.0|1788.0|1770.0|1800.0|1791.0|1812.0|1847.0|1823.0|1850.0|1920.0|1826.0|1896.0|1984.0|1954.0|1993.0|1935.0|2129.0|2141.0|2198.0|2189.0|2180.0|2195.…	2456.013567672173|2170.163533834589|2193.795454545456|2212.7471264367796|2237.567698259189|2262.5668292682913|2293.6709359605943|2316.9442231075695|2326.6984924623143|2348.592479674795|2366.320987654322|2396.5197095435724|2415.560796645703|2429.726114649681|2423.4265809217586|2421.3549783549756|2430.268346111721|2431.6101882613525|2440.7852348993324|2443.7013574660614|2457.8913043478265|2463.7951…	427.2758182570588|697.0194463535645|690.5894398620902|672.6420310650716|652.1167970415089|624.1882827826204|596.744782186331|566.1213890746604|551.0269786532756|529.5004045696103|507.24870103683014|494.11370487568206|479.9025068856058|467.1213231131553|461.82981073600075|454.4437653826153|451.3599570124795|451.7769870781968|441.8951974270138|441.10396415440226|428.7404663648583|426.97163409173015…	3729.0|3602.0|3567.0|3374.0|3433.0|3362.0|3463.0|3470.0|3437.0|3372.0|3360.0|3372.0|3496.0|3437.0|3384.0|3390.0|3398.0|3346.0|3364.0|3424.0|3418.0|3400.0|3411.0|3451.0|3411.0|3433.0|3595.0|3719.0|3729.0|3675.0|3413.0|3519.0|3595.0|3340.0|3155.0|3190.0|3241.0|3248.0|3456.0|3648.0|3493.0|3150.0|3100.0|3123.0|3065.0|3136.0|3147.0|3024.0|3094.0|3212.0|3084.0|3057.0|3032.0|3078.0|3043.0|3129.0|3129.0|…	51.151|1.064|1.056|1.044|1.034|1.025|1.015|1.004|0.995|0.984|0.972|0.964|0.954|0.942|0.933|0.924|0.913|0.903|0.894|0.884|0.874|0.864|0.854|0.843|0.834|0.825|0.812|0.802|0.793|0.782|0.772|0.763|0.753|0.742|0.733|0.723|0.71|0.7|0.689|0.677|0.668|0.655|0.643|0.634|0.622|0.61|0.6|0.587|0.577|0.565|0.553|0.539|0.525|0.51|0.499|0.483|0.468|0.455|0.439|0.426|0.413|0.398|0.383|0.37|0.356|0.342|0.326|0.31…	51151|1064|1056|1044|1034|1025|1015|1004|995|984|972|964|954|942|933|924|913|903|894|884|874|864|854|843|834|825|812|802|793|782|772|763|753|742|733|723|710|700|689|677|668|655|643|634|622|610|600|587|577|565|553|539|525|510|499|483|468|455|439|426|413|398|383|370|356|342|326|312|299|283|270|256|241|227|211|198|185|168|155|140|126|111|99|82|67|26|	1.2562755E8|2309054.0|2316648.0|2310108.0|2313645.0|2319131.0|2328076.0|2326212.0|2315065.0|2311015.0|2300064.0|2310245.0|2304445.0|2288802.0|2261057.0|2237332.0|2218835.0|2195744.0|2182062.0|2160232.0|2148197.0|2128719.0|2094940.0|2060390.0|2042836.0|2028123.0|1998422.0|1979123.0|1955603.0|1932578.0|1905020.0|1879993.0|1853206.0|1827604.0|1802786.0|1782054.0|1756042.0|1729631.0|1701442.0|1676819…	-1.0398	4.85216	1.85216	2.10958	7.00788	0.00961504	51.151	51151	0	0	1	256	3.125	Relative ROI: min max: 521.0 <-> 3729.0	1.0 <-> 256.0	1	1	1	Cluster(s) of 51151.0 voxels is(are) detected. If more than one cluster the texture calculation is only performed on the largest cluster. (size ok >= 16.0vx)	0.19189	0.000259056	125.858	0.945129	3.72223	12.365	8.84906	0.972518	1.11702	0.000151901	25195.3
113	2015-05-21	52.2667	1231	3134.76	325.865	3874	2944	3183	3376	0	0	433324	1231.0|1231.0|1330.0|1346.0|1594.0|1717.0|1667.0|1818.0|1865.0|1972.0|1963.0|2068.0|2114.0|2114.0|2256.0|2210.0|2138.0|2204.0|2156.0|2086.0|2123.0|2195.0|2177.0|2195.0|2114.0|2226.0|2101.0|2144.0|2111.0|2117.0|2041.0|2138.0|2153.0|2138.0|2108.0|2138.0|2186.0|2278.0|2265.0|2262.0|2256.0|2281.0|2281.0|2311.0|2366.0|2348.0|2378.0|2271.0|2226.0|2278.0|2409.0|2259.0|2381.0|2354.0|2409.0|2514.0|2467.0|…	3134.757776781045|2680.8994117647044|2708.0473092844454|2725.5770374776916|2751.0125748503046|2771.186634557496|2795.943030303028|2814.0317073170745|2836.00552486188|2865.01913580247|2892.3476368159177|2921.9518449030625|2939.5147891755846|2948.6191381495573|2956.2632249840703|2958.916025641024|2963.1750645994766|2969.4291287386177|2969.2971204188484|2975.359025032937|2979.268389662028|2977.24333…	325.8650309246633|514.9615815478298|490.60069759403115|454.2542327329143|420.58263033994723|389.4432650318654|367.15912052508895|353.7994612075368|342.5899504150693|338.1416337108406|316.81646823777044|299.2399349087425|287.1769987932633|279.0825160445227|266.94112742670995|254.7562258610645|248.78764898560917|246.1315880405447|244.82333772187351|243.35687795295064|234.5077501749251|228.513570980…	3874.0|3787.0|3635.0|3549.0|3603.0|3498.0|3645.0|3580.0|3539.0|3575.0|3500.0|3544.0|3536.0|3574.0|3544.0|3511.0|3577.0|3575.0|3605.0|3612.0|3640.0|3558.0|3593.0|3577.0|3583.0|3593.0|3612.0|3536.0|3557.0|3560.0|3503.0|3557.0|3522.0|3490.0|3475.0|3529.0|3572.0|3606.0|3566.0|3530.0|3587.0|3637.0|3612.0|3587.0|3550.0|3532.0|3555.0|3536.0|3599.0|3629.0|3716.0|3704.0|3754.0|3705.0|3747.0|3706.0|3719.0|…	138.232|1.7|1.691|1.681|1.67|1.661|1.65|1.64|1.629|1.62|1.608|1.599|1.589|1.578|1.569|1.56|1.548|1.538|1.528|1.518|1.509|1.5|1.488|1.479|1.47|1.46|1.447|1.436|1.426|1.417|1.408|1.397|1.387|1.378|1.368|1.358|1.346|1.336|1.327|1.318|1.306|1.297|1.288|1.278|1.267|1.255|1.244|1.235|1.226|1.215|1.205|1.196|1.186|1.177|1.166|1.155|1.145|1.136|1.126|1.115|1.105|1.094|1.085|1.075|1.064|1.054|1.044|1.034|…	138232|1700|1691|1681|1670|1661|1650|1640|1629|1620|1608|1599|1589|1578|1569|1560|1548|1538|1528|1518|1509|1500|1488|1479|1470|1460|1447|1436|1426|1417|1408|1397|1387|1378|1368|1358|1346|1336|1327|1318|1306|1297|1288|1278|1267|1255|1244|1235|1226|1215|1205|1196|1186|1177|1166|1155|1145|1136|1126|1115|1105|1094|1085|1075|1064|1054|1044|1034|1023|1014|1004|995|986|974|965|955|944|933|922|912|903|89…	4.33323837E8|4557529.0|4579308.0|4581695.0|4594191.0|4602941.0|4613306.0|4615012.0|4619853.0|4641331.0|4650895.0|4672201.0|4670889.0|4652921.0|4638377.0|4615909.0|4586995.0|4566982.0|4537086.0|4516595.0|4495716.0|4465865.0|4428750.0|4416454.0|4397599.0|4363220.0|4323049.0|4296665.0|4279474.0|4259416.0|4218944.0|4190653.0|4170195.0|4147790.0|4130250.0|4102126.0|4066627.0|4049320.0|4027219.0|400891…	-0.881344	4.15694	1.15694	2.08217	6.9168	0.00984024	138.232	138232	0	0	1	256	3.125	Relative ROI: min max: 1231.0 <-> 3874.0	1.0 <-> 256.0	1	1	1	Cluster(s) of 138232.0 voxels is(are) detected. If more than one cluster the texture calculation is only performed on the largest cluster. (size ok >= 16.0vx)	0.181909	0.000248812	153.593	0.921871	3.74892	12.4536	9.7439	0.973958	1.11038	5.14084e-05	35120.2
114	2015-05-12	51.3667	870	1561.83	193.407	2643	1427	1554	1684	0	0	71327.2	870.0|959.0|983.0|976.0|1050.0|1055.0|981.0|1060.0|1088.0|1093.0|1023.0|1023.0|1060.0|1091.0|1060.0|1005.0|1052.0|990.0|939.0|870.0|965.0|1136.0|1117.0|1146.0|990.0|1151.0|1107.0|1045.0|1069.0|1105.0|1141.0|1191.0|1178.0|1134.0|1158.0|1091.0|1010.0|1103.0|1115.0|1107.0|1100.0|1079.0|1067.0|1083.0|1067.0|1117.0|1048.0|1045.0|1117.0|1126.0|1081.0|1136.0|1131.0|1112.0|1170.0|1136.0|1165.0|1153.0|112…	1561.8290087367834|1516.8620689655172|1519.7169230769218|1526.4725388601034|1538.8805031446523|1541.984126984127|1540.7499999999966|1543.3856988082325|1544.7609649122812|1547.2844444444456|1546.2123595505636|1549.2693181818195|1550.8701149425303|1554.2657342657346|1553.8926886792433|1560.749403341288|1559.8149939540517|1552.9582822085863|1556.2146401985115|1564.4484924623118|1570.5714285714282|15…	193.40715739607117|201.63744309977923|200.97124139402524|198.69762619420564|203.47111111415234|205.0489701786571|201.28192906421378|201.0276164876578|200.75233468074708|194.50543889059952|196.714242254262|199.11805307059967|194.15839109093707|199.65394715875078|198.8664433860955|196.08351252436356|196.66425792070234|193.4058023808883|202.0657395768184|197.63777361129343|182.0257256431585|174.3228…	2643.0|2174.0|2153.0|2223.0|2351.0|2281.0|2229.0|2268.0|2342.0|2268.0|2232.0|2223.0|2223.0|2219.0|2159.0|2244.0|2287.0|2192.0|2287.0|2247.0|2317.0|2372.0|2489.0|2485.0|2643.0|2511.0|2498.0|2501.0|2387.0|2548.0|2467.0|2317.0|2247.0|2323.0|2198.0|2174.0|2180.0|2210.0|2174.0|2213.0|2156.0|2186.0|2095.0|2241.0|2086.0|2201.0|2108.0|2053.0|2092.0|2056.0|1939.0|1945.0|2005.0|2005.0|2002.0|2129.0|2153.0|…	45.669|0.986|0.975|0.965|0.954|0.945|0.932|0.923|0.912|0.9|0.89|0.88|0.87|0.858|0.848|0.838|0.827|0.815|0.806|0.796|0.784|0.774|0.764|0.752|0.743|0.73|0.721|0.71|0.701|0.688|0.677|0.668|0.658|0.645|0.635|0.626|0.615|0.603|0.592|0.584|0.572|0.561|0.55|0.54|0.53|0.519|0.507|0.498|0.488|0.476|0.464|0.455|0.446|0.436|0.422|0.413|0.404|0.39|0.38|0.37|0.361|0.349|0.338|0.327|0.317|0.307|0.296|0.284|0.2…	45669|986|975|965|954|945|932|923|912|900|890|880|870|858|848|838|827|815|806|796|784|774|764|752|743|730|721|710|701|688|677|668|658|645|635|626|615|603|592|584|572|561|550|540|530|519|507|498|488|476|464|455|446|436|422|413|404|390|380|370|361|349|338|327|317|307|296|284|275|265|252|242|232|222|209|198|187|174|161|146|132|118|104|78|55|26|3|	7.1327169E7|1495626.0|1481724.0|1473046.0|1468092.0|1457175.0|1435979.0|1424545.0|1408822.0|1392556.0|1376129.0|1363357.0|1349257.0|1333560.0|1317701.0|1307908.0|1289967.0|1265661.0|1254309.0|1245301.0|1231328.0|1219840.0|1207580.0|1192191.0|1183162.0|1161836.0|1146524.0|1128606.0|1114135.0|1100745.0|1085457.0|1068300.0|1054726.0|1035584.0|1021812.0|1003566.0|981869.0|958519.0|937496.0|918911.0|8…	0.355223	3.44938	0.449379	2.04879	6.80594	0.0107077	45.669	45669	0	0	1	256	3.125	Relative ROI: min max: 870.0 <-> 2643.0	1.0 <-> 256.0	1	1	1	Cluster(s) of 45669.0 voxels is(are) detected. If more than one cluster the texture calculation is only performed on the largest cluster. (size ok >= 16.0vx)	0.145308	0.000210117	282.696	0.818484	3.81343	12.6679	13.3315	0.981617	1.07658	0.00015582	10872
115	2015-06-02	48.8667	1322	2289.73	294.92	3348	2083	2287	2495	0	0	47056.2	1322.0|1322.0|1360.0|1362.0|1397.0|1419.0|1469.0|1469.0|1571.0|1589.0|1626.0|1603.0|1560.0|1589.0|1711.0|1623.0|1690.0|1620.0|1800.0|1740.0|1708.0|1779.0|1696.0|1761.0|1755.0|1728.0|1755.0|1838.0|1874.0|1929.0|1917.0|1954.0|1905.0|1929.0|1887.0|1981.0|1948.0|1960.0|1981.0|2098.0|2038.0|1996.0|1945.0|1969.0|2005.0|2147.0|2120.0|2213.0|2360.0|2354.0|2372.0|2369.0|2354.0|2464.0|2719.0|	2289.7276044961186|1997.0394160583924|2014.97774480712|2038.7349397590372|2066.639143730885|2080.642301710728|2105.0791139240514|2130.431561996777|2158.67049180328|2173.023294509151|2184.3667232597604|2201.6241379310345|2206.1091549295793|2223.4695340501785|2240.624087591242|2261.824953445062|2269.975332068315|2271.100970873787|2289.154761904762|2295.8303030303023|2298.749482401656|2313.054852320…	294.92044166697747|274.2016572002033|260.9396415597815|251.81308612833956|258.9927408506543|248.73098051468546|247.09767211321864|242.49922669128156|230.69827988604786|234.17565855150562|231.91509038294046|239.5513409158915|238.37137122652237|229.0814405828113|229.34275564266986|236.66082380186418|229.4182258488744|235.69227407216832|235.7460208915802|236.83586672756078|236.29389483386342|234.926…	3348.0|2867.0|2861.0|2704.0|2792.0|2972.0|2901.0|2822.0|2807.0|2858.0|2750.0|2744.0|2768.0|2867.0|2855.0|2898.0|2878.0|2904.0|2896.0|2964.0|2941.0|2864.0|2910.0|2950.0|2870.0|2875.0|2944.0|2958.0|2896.0|2964.0|2933.0|3040.0|3144.0|3073.0|3136.0|3051.0|3170.0|3208.0|3227.0|3234.0|3185.0|3224.0|3210.0|3152.0|3253.0|3348.0|3231.0|3059.0|2987.0|2981.0|2953.0|3016.0|2970.0|2786.0|2719.0|	20.551|0.685|0.674|0.664|0.654|0.643|0.632|0.621|0.61|0.601|0.589|0.58|0.568|0.558|0.548|0.537|0.527|0.515|0.504|0.495|0.483|0.474|0.462|0.452|0.442|0.431|0.421|0.411|0.398|0.386|0.372|0.36|0.346|0.332|0.318|0.305|0.292|0.279|0.263|0.252|0.236|0.224|0.208|0.192|0.176|0.159|0.143|0.128|0.109|0.093|0.075|0.059|0.043|0.021|0.001|	20551|685|674|664|654|643|632|621|610|601|589|580|568|558|548|537|527|515|504|495|483|474|462|452|442|431|421|411|398|386|372|360|346|332|318|305|292|279|263|252|236|224|208|192|176|159|143|128|109|93|75|59|43|21|1|	4.7056192E7|1367972.0|1358095.0|1353720.0|1351582.0|1337853.0|1330410.0|1322998.0|1316789.0|1305987.0|1286592.0|1276942.0|1253070.0|1240696.0|1227862.0|1214600.0|1196277.0|1169617.0|1153734.0|1136436.0|1110296.0|1096388.0|1079976.0|1054062.0|1028296.0|1015004.0|996722.0|974294.0|948089.0|923395.0|895946.0|880302.0|853362.0|820964.0|792900.0|761236.0|732898.0|708179.0|665359.0|637211.0|598414.0|56…	0.0210626	2.74789	-0.252105	2.17609	7.22881	0.00774478	20.551	20551	0	0	1	256	3.125	Relative ROI: min max: 1322.0 <-> 3348.0	1.0 <-> 256.0	1	1	1	Cluster(s) of 20551.0 voxels is(are) detected. If more than one cluster the texture calculation is only performed on the largest cluster. (size ok >= 16.0vx)	0.134184	0.0001505	353.758	0.87151	3.92938	13.0531	14.9686	0.982855	1.07052	0.000163821	16467.7
116	2015-07-06	53.6333	1110	3107.73	406.533	3867	2921	3212	3400	0	0	1.00263e+06	1110.0|1110.0|1112.0|1229.0|1330.0|1392.0|1430.0|1534.0|1525.0|1603.0|1548.0|1597.0|1643.0|1580.0|1699.0|1669.0|1714.0|1743.0|1649.0|1731.0|1773.0|1678.0|1672.0|1711.0|1661.0|1782.0|1684.0|1687.0|1687.0|1720.0|1667.0|1856.0|1865.0|1984.0|1960.0|1981.0|1966.0|1942.0|1896.0|1935.0|1890.0|1871.0|1838.0|1887.0|1868.0|1841.0|1923.0|1978.0|1865.0|2050.0|2008.0|1951.0|2047.0|2129.0|2138.0|2177.0|2053.0|…	3107.7285539823374|2711.70145259939|2730.607415902134|2749.770913277051|2764.869598765433|2780.7890866873104|2789.1542945977503|2799.820452771264|2807.720438527796|2821.356132075476|2836.0746740418786|2849.8877874702584|2855.0147292993584|2866.8673591690044|2875.6720192693692|2881.880338436744|2889.86095392078|2900.975223395612|2911.171696574228|2914.6620294599056|2921.5959720509704|2929.17829137…	406.53285561031294|614.3324289585088|609.677990601015|602.3149732723722|592.9736795955181|586.0221409730365|576.3328841664066|571.0106900925337|565.2011334197013|562.6324293252535|558.0649233442008|555.3967187192386|549.8398617677519|546.64254855822|542.6676628547226|543.3517163081704|544.1554097970334|535.9566162592204|535.7196661041962|534.6869928985852|529.4790062118828|528.0856013798333|530.0…	3867.0|3761.0|3774.0|3784.0|3800.0|3761.0|3780.0|3769.0|3794.0|3767.0|3766.0|3805.0|3771.0|3807.0|3782.0|3782.0|3812.0|3785.0|3803.0|3803.0|3789.0|3839.0|3856.0|3864.0|3827.0|3823.0|3774.0|3804.0|3772.0|3803.0|3802.0|3795.0|3859.0|3794.0|3791.0|3808.0|3794.0|3779.0|3827.0|3831.0|3807.0|3796.0|3802.0|3801.0|3863.0|3841.0|3801.0|3770.0|3784.0|3798.0|3759.0|3767.0|3765.0|3827.0|3764.0|3764.0|3796.0|…	322.624|2.616|2.616|2.606|2.592|2.584|2.573|2.562|2.554|2.544|2.531|2.522|2.512|2.503|2.491|2.482|2.474|2.462|2.452|2.444|2.433|2.423|2.414|2.403|2.394|2.383|2.374|2.364|2.353|2.342|2.334|2.323|2.313|2.304|2.292|2.284|2.273|2.263|2.254|2.245|2.234|2.224|2.214|2.205|2.195|2.184|2.174|2.165|2.152|2.144|2.134|2.122|2.114|2.104|2.095|2.084|2.074|2.066|2.055|2.044|2.036|2.027|2.014|2.004|1.994|1.984|1…	322624|2616|2616|2606|2592|2584|2573|2562|2554|2544|2531|2522|2512|2503|2491|2482|2474|2462|2452|2444|2433|2423|2414|2403|2394|2383|2374|2364|2353|2342|2334|2323|2313|2304|2292|2284|2273|2263|2254|2245|2234|2224|2214|2205|2195|2184|2174|2165|2152|2144|2134|2122|2114|2104|2095|2084|2074|2066|2055|2044|2036|2027|2014|2004|1994|1984|1974|1964|1955|1944|1934|1926|1915|1903|1894|1883|1872|1859|1850|18…	1.002627817E9|7093811.0|7143269.0|7165903.0|7166542.0|7185559.0|7176494.0|7173140.0|7170918.0|7177530.0|7178105.0|7187417.0|7171797.0|7175769.0|7163299.0|7152827.0|7149516.0|7142201.0|7138193.0|7123434.0|7108243.0|7097399.0|7079670.0|7051341.0|7025927.0|7003092.0|6984874.0|6967235.0|6944690.0|6941489.0|6931059.0|6906933.0|6892914.0|6880082.0|6835583.0|6823897.0|6801084.0|6766776.0|6737265.0|67127…	-1.09323	3.78193	0.781934	2.11765	7.03467	0.00946476	322.624	322624	0	0	1	256	3.125	Relative ROI: min max: 1110.0 <-> 3867.0	1.0 <-> 256.0	1	1	1	Cluster(s) of 322624.0 voxels is(are) detected. If more than one cluster the texture calculation is only performed on the largest cluster. (size ok >= 16.0vx)	0.192045	0.00026252	130.118	0.954098	3.75715	12.481	8.96443	0.971902	1.11992	4.86318e-05	35949.1
117	2015-07-05	45	1093	2377.93	392.065	3896	2083	2394	2676	0	0	202290	1093.0|1330.0|1272.0|1246.0|1277.0|1216.0|1288.0|1231.0|1209.0|1124.0|1183.0|1183.0|1285.0|1224.0|1241.0|1229.0|1436.0|1405.0|1436.0|1433.0|1325.0|1093.0|1419.0|1341.0|1312.0|1376.0|1413.0|1472.0|1458.0|1508.0|1438.0|1455.0|1441.0|1288.0|1449.0|1397.0|1545.0|1508.0|1494.0|1427.0|1422.0|1519.0|1589.0|1485.0|1603.0|1483.0|1522.0|1649.0|1617.0|1620.0|1705.0|1617.0|1737.0|1746.0|1776.0|1755.0|1779.0|…	2377.929751968965|1995.1756965944287|2014.338006230533|2028.9536891679752|2042.323064770932|2045.0294585987301|2064.287660256411|2086.6470113085647|2097.025223759156|2106.6483606557354|2106.01897689769|2111.3325020781385|2123.4119127516765|2134.6027049873214|2136.2436115843307|2148.315879828324|2160.4965337954923|2168.473821989532|2175.9525483304033|2195.338652482271|2202.938282647584|2209.924324…	392.06545248683483|295.4708881702125|294.4598218541339|302.4574574281384|309.8567508635135|324.22819418257296|338.3694969265041|343.78854137755417|351.44738296468876|357.57906628444175|360.6998726846593|349.42789841705576|348.22133470730137|350.65930327731525|340.4540964076093|335.2683093817961|337.43099234960243|349.08450413189144|348.01087219851956|347.5134017451849|349.07025852392445|353.19633…	3896.0|2916.0|2910.0|2864.0|2964.0|3062.0|3118.0|3038.0|3105.0|3038.0|3100.0|3062.0|3007.0|3152.0|2981.0|3046.0|2996.0|2996.0|3049.0|3160.0|3139.0|3190.0|3198.0|3246.0|3157.0|3334.0|3334.0|3360.0|3362.0|3262.0|3210.0|3267.0|3390.0|3251.0|3293.0|3195.0|3198.0|3224.0|3147.0|3272.0|3651.0|3267.0|3165.0|3188.0|3144.0|3262.0|3306.0|3173.0|3320.0|3302.0|3374.0|3272.0|3239.0|3269.0|3320.0|3288.0|3265.0|…	85.07|1.292|1.284|1.274|1.266|1.256|1.248|1.238|1.229|1.22|1.212|1.203|1.192|1.183|1.174|1.165|1.154|1.146|1.138|1.128|1.118|1.11|1.102|1.093|1.082|1.074|1.066|1.057|1.046|1.038|1.029|1.02|1.01|1.002|0.993|0.984|0.975|0.966|0.957|0.946|0.937|0.928|0.918|0.91|0.901|0.892|0.882|0.874|0.866|0.855|0.846|0.838|0.828|0.818|0.808|0.8|0.79|0.779|0.77|0.761|0.752|0.741|0.732|0.723|0.711|0.701|0.692|0.682|…	85070|1292|1284|1274|1266|1256|1248|1238|1229|1220|1212|1203|1192|1183|1174|1165|1154|1146|1138|1128|1118|1110|1102|1093|1082|1074|1066|1057|1046|1038|1029|1020|1010|1002|993|984|975|966|957|946|937|928|918|910|901|892|882|874|866|855|846|838|828|818|808|800|790|779|770|761|752|741|732|723|711|701|692|682|672|662|654|644|633|622|614|602|591|577|564|552|539|526|514|502|488|477|462|451|438|424|410|…	2.02290484E8|2577767.0|2586410.0|2584887.0|2585581.0|2568557.0|2576231.0|2583269.0|2577244.0|2570111.0|2552495.0|2539933.0|2531107.0|2525235.0|2507950.0|2502788.0|2493213.0|2485071.0|2476234.0|2476342.0|2462885.0|2453016.0|2439802.0|2428845.0|2401093.0|2398139.0|2390079.0|2367055.0|2344190.0|2333051.0|2323381.0|2322522.0|2318842.0|2299328.0|2288340.0|2272562.0|2250978.0|2239158.0|2231209.0|221381…	-0.0689057	2.52768	-0.47232	2.15693	7.16517	0.00783258	85.07	85070	0	0	1	256	3.125	Relative ROI: min max: 1093.0 <-> 3896.0	1.0 <-> 256.0	1	1	1	Cluster(s) of 85070.0 voxels is(are) detected. If more than one cluster the texture calculation is only performed on the largest cluster. (size ok >= 16.0vx)	0.153799	0.000156212	238.605	0.906719	3.91409	13.0023	12.2566	0.980003	1.08323	0.000123935	15179.5
118	2015-07-14	45.3667	1449	2591.39	330.204	3659	2342	2582	2834	0	0	117968	1449.0|1449.0|1499.0|1542.0|1638.0|1565.0|1560.0|1714.0|1560.0|1722.0|1740.0|1705.0|1806.0|1785.0|1794.0|1684.0|1752.0|1699.0|1859.0|1832.0|1865.0|1812.0|1853.0|1902.0|1911.0|1905.0|1890.0|1908.0|1923.0|1972.0|1725.0|1862.0|1785.0|1809.0|1803.0|1755.0|1823.0|1911.0|1896.0|1809.0|1856.0|1939.0|1932.0|1960.0|1978.0|1923.0|1948.0|1820.0|1868.0|1908.0|1847.0|1987.0|1963.0|1939.0|1987.0|1874.0|1865.0|…	2591.391164905633|2416.008893280628|2441.54045954046|2443.8756319514673|2446.5883554647617|2444.471561530507|2452.247907949789|2466.8761904761873|2474.2815845824393|2486.582881906823|2495.077765607887|2507.088790233074|2497.8853932584266|2479.78929384966|2461.021889400922|2447.503504672897|2460.343971631205|2453.907673860912|2459.360874848117|2468.0493218249076|2488.207500000002|2512.906329113927…	330.20417976197905|353.8758755501754|338.0742882666493|348.3522642423338|347.51665197314486|338.70426034391886|342.25403201841345|336.577924048675|343.6197367641285|346.456653558173|323.8895554302482|305.27750316145784|295.42628562144125|299.63102978227295|283.79206094013887|279.6792972915795|276.8102184709718|264.1844694941911|273.802688622086|276.0431398832536|274.8266443483053|274.374439403376…	3659.0|3418.0|3356.0|3352.0|3392.0|3376.0|3488.0|3402.0|3411.0|3478.0|3483.0|3464.0|3527.0|3585.0|3486.0|3536.0|3519.0|3299.0|3338.0|3470.0|3461.0|3456.0|3348.0|3315.0|3276.0|3243.0|3281.0|3222.0|3368.0|3212.0|3274.0|3313.0|3210.0|3348.0|3283.0|3265.0|3276.0|3200.0|3227.0|3229.0|3293.0|3360.0|3394.0|3445.0|3511.0|3466.0|3525.0|3558.0|3547.0|3544.0|3572.0|3596.0|3547.0|3569.0|3659.0|3461.0|3463.0|…	45.523|1.012|1.001|0.989|0.979|0.967|0.956|0.945|0.934|0.923|0.913|0.901|0.89|0.878|0.868|0.856|0.846|0.834|0.823|0.811|0.8|0.79|0.779|0.768|0.757|0.745|0.734|0.723|0.712|0.701|0.69|0.68|0.667|0.656|0.645|0.634|0.624|0.612|0.6|0.588|0.578|0.567|0.553|0.544|0.531|0.52|0.509|0.497|0.486|0.474|0.464|0.452|0.44|0.43|0.416|0.406|0.394|0.382|0.372|0.359|0.349|0.338|0.325|0.312|0.299|0.286|0.275|0.26|0.…	45523|1012|1001|989|979|967|956|945|934|923|913|901|890|878|868|856|846|834|823|811|800|790|779|768|757|745|734|723|712|701|690|680|667|656|645|634|624|612|600|588|578|567|553|544|531|520|509|497|486|474|464|452|440|430|416|406|394|382|372|359|349|338|325|312|299|286|275|260|248|235|221|209|197|186|171|159|149|133|120|107|92|78|64|50|37|18|	1.179679E8|2445001.0|2443982.0|2416993.0|2395210.0|2363804.0|2344349.0|2331198.0|2310979.0|2295116.0|2278006.0|2258887.0|2223118.0|2177255.0|2136167.0|2095063.0|2081451.0|2046559.0|2024054.0|2001588.0|1990566.0|1985196.0|1966662.0|1940656.0|1918245.0|1887803.0|1869122.0|1843711.0|1820585.0|1794524.0|1773196.0|1752751.0|1729796.0|1709487.0|1686464.0|1658332.0|1630496.0|1601353.0|1574062.0|1547994.…	0.106461	2.49648	-0.503522	2.18833	7.26947	0.00729533	45.523	45523	0	0	1	256	3.125	Relative ROI: min max: 1449.0 <-> 3659.0	1.0 <-> 256.0	1	1	1	Cluster(s) of 45523.0 voxels is(are) detected. If more than one cluster the texture calculation is only performed on the largest cluster. (size ok >= 16.0vx)	0.134771	0.000127065	340.93	0.883105	3.99698	13.2777	14.724	0.983647	1.06773	0.000105105	19108.8
119	2015-07-28	10.9	1186	2808.34	282.879	3706	2646	2831	2998	0	0	357234	1186.0|1186.0|1333.0|1458.0|1488.0|1488.0|1545.0|1531.0|1491.0|1539.0|1528.0|1568.0|1609.0|1551.0|1764.0|1767.0|1534.0|1661.0|1699.0|1734.0|1693.0|1678.0|1785.0|1785.0|1832.0|1893.0|1911.0|2071.0|1960.0|2108.0|2080.0|2074.0|2095.0|2041.0|2053.0|2053.0|1978.0|2092.0|1966.0|2083.0|2080.0|2165.0|2162.0|2162.0|2002.0|2150.0|2189.0|2180.0|2132.0|2117.0|2044.0|2062.0|2095.0|2020.0|2111.0|2126.0|2032.0|…	2808.335969498049|2554.457178841304|2582.756174794173|2611.3968152866264|2632.2887323943605|2635.773341918868|2640.556994818651|2659.2539062499973|2679.4728225278313|2704.4957152274287|2720.7320954907173|2723.1315086782397|2722.4106182795695|2717.889114266399|2721.0006807351956|2735.0308219178087|2740.1969696969704|2759.961218836566|2759.943514644352|2764.6444600280515|2778.7381792519395|2792.432…	282.87867286339343|393.7080568905791|381.08189636029977|366.7148129031553|359.0230954783685|350.6872896975483|359.8417101130479|350.54579001351533|348.56578127848564|345.19040939133953|340.15685624115184|329.78412963341765|325.0331911424453|320.43032025454636|326.27914374895965|322.0659058021295|321.661995212943|312.0320383483967|306.8518448526264|299.19253270727563|293.73352397765075|295.5525035…	3706.0|3451.0|3529.0|3485.0|3422.0|3466.0|3392.0|3400.0|3496.0|3552.0|3546.0|3439.0|3398.0|3493.0|3512.0|3447.0|3451.0|3486.0|3500.0|3447.0|3536.0|3615.0|3549.0|3574.0|3571.0|3539.0|3557.0|3612.0|3685.0|3635.0|3557.0|3517.0|3471.0|3488.0|3491.0|3435.0|3473.0|3530.0|3574.0|3600.0|3686.0|3553.0|3620.0|3593.0|3623.0|3600.0|3544.0|3627.0|3625.0|3550.0|3560.0|3535.0|3538.0|3538.0|3592.0|3561.0|3577.0|…	127.205|1.588|1.579|1.57|1.562|1.553|1.544|1.536|1.527|1.517|1.508|1.498|1.488|1.479|1.469|1.46|1.452|1.444|1.434|1.426|1.417|1.408|1.398|1.389|1.38|1.37|1.361|1.352|1.344|1.335|1.326|1.318|1.308|1.298|1.29|1.281|1.272|1.264|1.253|1.244|1.236|1.225|1.216|1.206|1.198|1.188|1.18|1.171|1.162|1.154|1.146|1.136|1.128|1.118|1.108|1.1|1.088|1.078|1.068|1.059|1.049|1.04|1.03|1.018|1.01|0.999|0.989|0.979|…	127205|1588|1579|1570|1562|1553|1544|1536|1527|1517|1508|1498|1488|1479|1469|1460|1452|1444|1434|1426|1417|1408|1398|1389|1380|1370|1361|1352|1344|1335|1326|1318|1308|1298|1290|1281|1272|1264|1253|1244|1236|1225|1216|1206|1198|1188|1180|1171|1162|1154|1146|1136|1128|1118|1108|1100|1088|1078|1068|1059|1049|1040|1030|1018|1010|999|989|979|968|958|946|938|926|916|905|894|882|872|861|850|838|827|816|…	3.57234377E8|4056478.0|4078172.0|4099893.0|4111635.0|4093356.0|4077020.0|4084614.0|4091555.0|4102720.0|4102864.0|4079251.0|4050947.0|4019758.0|3997150.0|3993145.0|3978766.0|3985384.0|3957759.0|3942383.0|3937472.0|3931745.0|3894041.0|3870848.0|3863395.0|3840238.0|3820424.0|3797834.0|3781579.0|3779491.0|3746872.0|3729517.0|3705803.0|3678605.0|3650820.0|3621724.0|3588730.0|3579426.0|3559818.0|352776…	-0.628357	4.09075	1.09075	2.05813	6.83695	0.0106527	127.205	127205	0	0	1	256	3.125	Relative ROI: min max: 1186.0 <-> 3706.0	1.0 <-> 256.0	1	1	1	Cluster(s) of 127205.0 voxels is(are) detected. If more than one cluster the texture calculation is only performed on the largest cluster. (size ok >= 16.0vx)	0.139033	0.000186753	314.151	0.808611	3.87216	12.863	14.12	0.982661	1.07158	5.07186e-05	28147.9
120	2015-03-20	50.6	956	2662.25	556.834	3751	2198	2698	3134	0	0	165270	956.0|956.0|1038.0|1117.0|1186.0|1103.0|1139.0|1178.0|1201.0|1249.0|1224.0|1256.0|1328.0|1384.0|1373.0|1460.0|1370.0|1402.0|1427.0|1430.0|1511.0|1560.0|1675.0|1681.0|1652.0|1615.0|1594.0|1640.0|1696.0|1699.0|1635.0|1658.0|1725.0|1761.0|1678.0|1643.0|1672.0|1658.0|1734.0|1658.0|1617.0|1563.0|1600.0|1761.0|1746.0|1832.0|1963.0|1917.0|1935.0|1942.0|2050.0|2002.0|2068.0|2126.0|1993.0|2201.0|2141.0|21…	2662.250342305791|2037.7380106571945|2063.4168157423965|2098.5648648648657|2114.9754990925585|2141.9714811407543|2165.0250463821935|2190.493457943922|2200.4858757062175|2229.0541825095033|2249.2672413793116|2272.6332046332013|2289.941406249999|2311.9042448173755|2333.906374501992|2359.6204819277104|2372.809716599191|2398.5368098159474|2417.4896907216503|2423.5192909280504|2440.947368421054|2461.1…	556.8340181061701|492.07948544306413|486.6135523611731|478.8465070605411|472.251821088392|470.32368047129586|464.80211673514583|473.35474383236493|469.24293244527865|462.1697340088789|465.6840747859519|471.02142830712063|458.2386289893322|462.08125432542744|455.7875273838982|447.73900142354336|448.85583312899934|453.8824667629419|446.9070850604454|448.15648497965486|442.50540688747964|437.3795539…	3751.0|3178.0|3142.0|3150.0|3313.0|3272.0|3376.0|3376.0|3396.0|3470.0|3488.0|3552.0|3495.0|3553.0|3463.0|3488.0|3555.0|3517.0|3539.0|3586.0|3633.0|3640.0|3547.0|3623.0|3577.0|3598.0|3558.0|3590.0|3569.0|3596.0|3572.0|3560.0|3506.0|3546.0|3598.0|3532.0|3675.0|3669.0|3641.0|3615.0|3640.0|3661.0|3662.0|3675.0|3667.0|3633.0|3581.0|3624.0|3590.0|3615.0|3647.0|3581.0|3631.0|3620.0|3640.0|3643.0|3600.0|…	62.079|1.126|1.118|1.11|1.102|1.087|1.078|1.07|1.062|1.052|1.044|1.036|1.024|1.013|1.004|0.996|0.988|0.978|0.97|0.959|0.95|0.938|0.93|0.922|0.914|0.904|0.895|0.884|0.876|0.865|0.856|0.847|0.838|0.829|0.816|0.808|0.798|0.788|0.776|0.768|0.758|0.748|0.736|0.728|0.718|0.708|0.696|0.688|0.677|0.668|0.656|0.648|0.637|0.625|0.611|0.602|0.592|0.581|0.568|0.557|0.545|0.531|0.52|0.508|0.498|0.484|0.473|0.…	62079|1126|1118|1110|1102|1087|1078|1070|1062|1052|1044|1036|1024|1013|1004|996|988|978|970|959|950|938|930|922|914|904|895|884|876|865|856|847|838|829|816|808|798|788|776|768|758|748|736|728|718|708|696|688|677|668|656|648|637|625|611|602|592|581|568|557|545|531|520|508|498|484|473|461|450|436|424|412|401|388|376|362|349|334|323|308|297|283|270|256|243|229|215|205|191|178|162|150|133|120|106|91|…	1.65269839E8|2294493.0|2306900.0|2329407.0|2330703.0|2328323.0|2333897.0|2343828.0|2336916.0|2344965.0|2348235.0|2354448.0|2344900.0|2341959.0|2343242.0|2350182.0|2344336.0|2345769.0|2344965.0|2324155.0|2318900.0|2308568.0|2301547.0|2289970.0|2275054.0|2261384.0|2245900.0|2223677.0|2216640.0|2195569.0|2186416.0|2166426.0|2159389.0|2145527.0|2131818.0|2128935.0|2129738.0|2122068.0|2107616.0|210884…	-0.207418	2.05507	-0.944933	2.27818	7.56796	0.00568779	62.079	62079	0	0	1	256	3.125	Relative ROI: min max: 956.0 <-> 3751.0	1.0 <-> 256.0	1	1	1	Cluster(s) of 62079.0 voxels is(are) detected. If more than one cluster the texture calculation is only performed on the largest cluster. (size ok >= 16.0vx)	0.173749	0.000138577	171.76	0.966779	3.95582	13.1409	10.3501	0.975882	1.10197	8.90365e-05	27146.3
121	2015-08-04	45.4667	892	2226.04	354.903	3255	2020	2268	2485	0	0	255834	892.0|892.0|928.0|959.0|918.0|1003.0|959.0|933.0|1038.0|1117.0|1156.0|1103.0|1052.0|1100.0|1161.0|1041.0|1062.0|1036.0|976.0|972.0|994.0|1010.0|954.0|1001.0|965.0|1005.0|1041.0|1048.0|1146.0|1188.0|1219.0|1336.0|1301.0|1378.0|1436.0|1411.0|1447.0|1508.0|1436.0|1449.0|1477.0|1554.0|1505.0|1458.0|1594.0|1548.0|1491.0|1528.0|1466.0|1537.0|1609.0|1620.0|1632.0|1669.0|1586.0|1661.0|1615.0|1711.0|1635.…	2226.0389026172675|1783.0647798742145|1809.8601134215533|1827.2476250791628|1842.2915601023017|1872.29922779923|1896.7491898898268|1919.3585397653198|1931.8632478632483|1951.631369953673|1972.3497668221164|1986.9450402144776|1999.3837837837846|2027.8366235534374|2039.3244170096027|2056.52242926156|2072.1169102296462|2089.8326330532204|2102.0535966149496|2116.7067615658393|2118.3070301291223|2126.…	354.90302869780874|412.89643144396985|406.88225581583276|402.1201019934581|391.6913053356834|387.16503009320667|389.266498633249|380.3299147711582|366.62397057812433|360.432751215744|358.32978956479946|359.9472849151113|363.35902319473786|357.4053353219253|353.4201399217384|350.8998503611407|345.2878947239873|342.2767188115578|342.5637967069584|343.25521375388774|346.0148347214001|351.24479340352…	3255.0|2771.0|2921.0|2990.0|2881.0|2786.0|2878.0|2981.0|2807.0|2756.0|2837.0|2828.0|2941.0|2921.0|2907.0|2936.0|2927.0|3010.0|2996.0|3007.0|2828.0|2887.0|2887.0|2904.0|2870.0|2941.0|2987.0|2921.0|3049.0|3007.0|2953.0|2913.0|3021.0|2938.0|2955.0|3030.0|2970.0|2961.0|2936.0|2947.0|2893.0|2978.0|2938.0|2944.0|2898.0|2967.0|3049.0|3078.0|3032.0|3131.0|3089.0|3086.0|2978.0|3051.0|2978.0|2921.0|3024.0|…	114.928|1.59|1.587|1.579|1.564|1.554|1.543|1.534|1.521|1.511|1.501|1.492|1.48|1.469|1.458|1.449|1.437|1.428|1.418|1.405|1.394|1.386|1.375|1.362|1.353|1.343|1.332|1.322|1.311|1.3|1.291|1.28|1.269|1.259|1.248|1.236|1.227|1.218|1.204|1.194|1.185|1.175|1.163|1.152|1.143|1.131|1.121|1.112|1.101|1.088|1.079|1.068|1.059|1.046|1.037|1.026|1.016|1.006|0.993|0.984|0.974|0.962|0.953|0.942|0.93|0.92|0.912|0.…	114928|1590|1587|1579|1564|1554|1543|1534|1521|1511|1501|1492|1480|1469|1458|1449|1437|1428|1418|1405|1394|1386|1375|1362|1353|1343|1332|1322|1311|1300|1291|1280|1269|1259|1248|1236|1227|1218|1204|1194|1185|1175|1163|1152|1143|1131|1121|1112|1101|1088|1079|1068|1059|1046|1037|1026|1016|1006|993|984|974|962|953|942|930|920|912|898|885|876|866|853|844|830|820|808|799|786|775|763|753|740|729|716|705…	2.55834199E8|2835073.0|2872248.0|2885224.0|2881344.0|2909553.0|2926684.0|2944296.0|2938364.0|2948915.0|2960497.0|2964522.0|2959088.0|2978892.0|2973335.0|2979901.0|2977632.0|2984281.0|2980712.0|2973973.0|2952920.0|2947812.0|2944578.0|2934079.0|2930731.0|2920654.0|2905404.0|2893600.0|2882896.0|2863415.0|2845817.0|2832094.0|2807118.0|2786080.0|2776827.0|2749992.0|2739353.0|2723823.0|2685852.0|267396…	-0.657444	3.34767	0.347672	2.17619	7.22916	0.0079073	114.928	114928	0	0	1	256	3.125	Relative ROI: min max: 892.0 <-> 3255.0	1.0 <-> 256.0	1	1	1	Cluster(s) of 114928.0 voxels is(are) detected. If more than one cluster the texture calculation is only performed on the largest cluster. (size ok >= 16.0vx)	0.155432	0.000156395	233.235	0.920452	3.9317	13.0608	12.1131	0.979816	1.08487	0.000126246	22544.2
122	2015-08-28	48.8667	520	2196.61	454.71	3350	1844	2229	2560	0	0	156871	520.0|520.0|554.0|537.0|565.0|684.0|861.0|913.0|954.0|948.0|970.0|972.0|1018.0|1093.0|1062.0|1136.0|1144.0|1204.0|1234.0|1206.0|1226.0|1186.0|1146.0|1158.0|1076.0|1178.0|1161.0|1336.0|1357.0|1301.0|1288.0|1386.0|1389.0|1338.0|1373.0|1378.0|1441.0|1411.0|1322.0|1402.0|1444.0|1402.0|1460.0|1370.0|1436.0|1384.0|1296.0|1277.0|1261.0|1328.0|1244.0|1285.0|1256.0|1381.0|1272.0|1261.0|1333.0|1381.0|1430.…	2196.6139746551853|1654.078267477204|1669.2116564417174|1691.5788253477565|1711.1433021806868|1735.4843014128733|1759.7115689381938|1781.4860335195517|1800.837359098229|1824.8904220779214|1846.122231337161|1870.0438741721873|1901.8298582151813|1943.005054759901|1965.3607809847174|1988.4224507283643|2003.3532467532482|2020.0855148342062|2036.43095866315|2047.5436720142598|2062.307277628034|2072.94…	454.7099449321602|421.36115278683354|401.5001199325414|383.47818972358067|367.6744416475113|350.43549065848316|347.4251210653893|343.3815003069649|341.04117500492873|342.2798944460946|348.14879093519716|348.6687652246303|348.7365152089709|347.8416879947719|342.30712000211804|341.7706361321665|349.5239828833932|347.4891609036207|353.5678742692322|354.4412669669249|364.591847897762|372.228570176379…	3350.0|2798.0|2921.0|2771.0|2741.0|2810.0|2798.0|2807.0|2774.0|2944.0|2822.0|2855.0|2893.0|2777.0|2825.0|2867.0|3021.0|2987.0|3224.0|3160.0|2978.0|3076.0|3073.0|3123.0|3092.0|3220.0|3118.0|3224.0|3100.0|3054.0|3193.0|3062.0|3118.0|3108.0|3217.0|3160.0|3105.0|3243.0|3043.0|3105.0|3220.0|3288.0|3258.0|3212.0|3231.0|3195.0|3205.0|3198.0|3175.0|3168.0|3210.0|3234.0|3308.0|3350.0|3251.0|3279.0|3157.0|…	71.415|1.316|1.304|1.294|1.284|1.274|1.262|1.253|1.242|1.232|1.219|1.208|1.199|1.187|1.178|1.167|1.155|1.146|1.137|1.122|1.113|1.103|1.091|1.082|1.07|1.061|1.05|1.039|1.028|1.015|1.006|0.996|0.984|0.975|0.965|0.953|0.943|0.93|0.921|0.908|0.896|0.886|0.871|0.862|0.85|0.838|0.826|0.817|0.803|0.792|0.781|0.769|0.758|0.746|0.734|0.72|0.707|0.694|0.68|0.666|0.653|0.639|0.625|0.61|0.597|0.582|0.569|0.5…	71415|1316|1304|1294|1284|1274|1262|1253|1242|1232|1219|1208|1199|1187|1178|1167|1155|1146|1137|1122|1113|1103|1091|1082|1070|1061|1050|1039|1028|1015|1006|996|984|975|965|953|943|930|921|908|896|886|871|862|850|838|826|817|803|792|781|769|758|746|734|720|707|694|680|666|653|639|625|610|597|582|569|555|541|529|515|499|487|471|459|445|432|416|405|389|358|318|276|238|204|169|134|100|65|27|	1.56871187E8|2176767.0|2176652.0|2188903.0|2197108.0|2211007.0|2220756.0|2232202.0|2236640.0|2248265.0|2250423.0|2259013.0|2280294.0|2306347.0|2315195.0|2320489.0|2313873.0|2315018.0|2315422.0|2297344.0|2295348.0|2286458.0|2265539.0|2266776.0|2267301.0|2268376.0|2261122.0|2257005.0|2247862.0|2231116.0|2226872.0|2224546.0|2206238.0|2206480.0|2190776.0|2172083.0|2165719.0|2142382.0|2132758.0|211086…	-0.261515	2.39572	-0.604281	2.20876	7.33733	0.00684193	71.415	71415	0	0	1	256	3.125	Relative ROI: min max: 520.0 <-> 3350.0	1.0 <-> 256.0	1	1	1	Cluster(s) of 71415.0 voxels is(are) detected. If more than one cluster the texture calculation is only performed on the largest cluster. (size ok >= 16.0vx)	0.168906	0.000155093	182.183	0.945758	3.90755	12.9806	10.7023	0.977019	1.097	9.88491e-05	24885.1
123	2015-12-14	18.6	920	2402.55	470.199	3665	2071	2400	2765	0	0	771070	920.0|1060.0|978.0|974.0|996.0|948.0|1048.0|1043.0|965.0|1095.0|1110.0|1119.0|1050.0|946.0|1030.0|970.0|1041.0|1115.0|1115.0|1141.0|1148.0|1107.0|1134.0|1032.0|1014.0|994.0|1005.0|1064.0|1060.0|1018.0|1036.0|967.0|920.0|1007.0|1072.0|1060.0|1021.0|1095.0|1103.0|1076.0|1062.0|994.0|1067.0|1144.0|1196.0|1219.0|1229.0|1231.0|1236.0|1239.0|1280.0|1259.0|1219.0|1204.0|1274.0|1378.0|1357.0|1349.0|1277.…	2402.550614137348|1872.2367816091971|1881.6519570222558|1895.925212027758|1904.4416086620263|1912.3743211792098|1922.6862592448438|1936.7960140679945|1952.8485086342205|1966.7196850393716|1977.3292490118597|1991.5027755749413|2007.4423229912488|2024.9132347061175|2039.081059390047|2053.997181964577|2074.4721324717275|2079.1553122465543|2089.3633034987815|2106.313469387754|2115.7756357670187|2123.…	470.1990896942637|339.1051451836512|353.0615149739838|359.62605626335915|362.87910101035106|365.6578382666327|368.10115742296597|373.6020704460253|371.8368347561192|368.07932452130234|370.8518357581727|368.6586701806343|376.2826391918888|384.00278958857524|389.4605303048442|398.9490597137527|411.17565253347084|402.1585641912849|400.57973172473874|395.8845220492552|387.72423149101934|382.649735482…	3665.0|2958.0|3004.0|3094.0|3070.0|3038.0|3062.0|3131.0|3246.0|3279.0|3234.0|3170.0|3076.0|3084.0|3108.0|3276.0|3295.0|3084.0|3123.0|3108.0|3139.0|3267.0|3265.0|3157.0|3236.0|3283.0|3227.0|3131.0|3065.0|3157.0|3248.0|3220.0|3160.0|3220.0|3274.0|3231.0|3255.0|3258.0|3281.0|3306.0|3288.0|3400.0|3368.0|3288.0|3215.0|3272.0|3243.0|3276.0|3413.0|3463.0|3315.0|3490.0|3451.0|3558.0|3468.0|3569.0|3581.0|…	320.938|2.61|2.606|2.594|2.586|2.578|2.569|2.559|2.548|2.54|2.53|2.522|2.514|2.501|2.492|2.484|2.476|2.466|2.458|2.45|2.438|2.43|2.42|2.412|2.402|2.394|2.384|2.374|2.366|2.358|2.349|2.34|2.331|2.322|2.312|2.304|2.294|2.284|2.274|2.264|2.256|2.246|2.238|2.23|2.221|2.21|2.202|2.193|2.184|2.176|2.166|2.156|2.146|2.138|2.129|2.12|2.112|2.103|2.093|2.084|2.076|2.067|2.056|2.048|2.036|2.026|2.018|2.01|…	320938|2610|2606|2594|2586|2578|2569|2559|2548|2540|2530|2522|2514|2501|2492|2484|2476|2466|2458|2450|2438|2430|2420|2412|2402|2394|2384|2374|2366|2358|2349|2340|2331|2322|2312|2304|2294|2284|2274|2264|2256|2246|2238|2230|2221|2210|2202|2193|2184|2176|2166|2156|2146|2138|2129|2120|2112|2103|2093|2084|2076|2067|2056|2048|2036|2026|2018|2010|2001|1992|1982|1974|1964|1956|1948|1939|1929|1920|1910|19…	7.71069789E8|4886538.0|4903585.0|4918030.0|4924886.0|4930101.0|4939381.0|4956261.0|4975858.0|4995468.0|5002643.0|5022570.0|5046710.0|5064308.0|5081390.0|5102129.0|5136393.0|5127197.0|5135655.0|5160468.0|5158261.0|5159977.0|5171324.0|5189263.0|5196571.0|5199899.0|5207502.0|5215622.0|5224046.0|5231215.0|5202306.0|5194693.0|5188986.0|5178686.0|5157448.0|5135977.0|5114850.0|5096929.0|5075151.0|506082…	-0.122704	2.44165	-0.558354	2.24492	7.45745	0.00636049	320.938	320938	0	0	1	256	3.125	Relative ROI: min max: 920.0 <-> 3665.0	1.0 <-> 256.0	1	1	1	Cluster(s) of 320938.0 voxels is(are) detected. If more than one cluster the texture calculation is only performed on the largest cluster. (size ok >= 16.0vx)	0.161316	0.000129898	205.841	0.946392	3.99467	13.27	11.4063	0.97845	1.09013	9.30915e-05	21197.5
[truncated: 77 more rows]
[truncated: 89 more columns]
